# Supplementary material for: Niche Conservatism Shapes Invasion Patterns of Opuntia Species Despite Interspecific Differences in Expansion Dynamics
Source: Ecol Evol. 2026 Aug 2;16(8):e74134. doi: 10.1002/ece3.74134 (PMC13429357; doi:10.1002/ece3.74134)
Supplement: Supplementary file 1 — Table S1: Occurrence records of the studied species. Table S2: Environmental variables considered in this study. Table S3: Performance evaluation of ten modeling algorithms for four Opuntia species under native and global datasets. Model performance was assessed using the area under the receiver operating characteristic curve (AUC), the true skill statistic (TSS), and Cohen's Kappa. Values are presented as mean ± SD from five‐fold cross‐validation. N (presences) and N (pseudo‐absences) indicate the number of occurrence records and pseudo‐absence points used in each model run, respectively. Table S4: Loadings of eleven environmental variables on the first two principal component axes (PC1 and PC2) derived from PCA performed on the global background environmental space. Length represents the Euclidean distance of each variable vector in PC1–PC2 space. [file ECE3-16-e74134-s001.xlsx]

## Sheet: Table S1
Table S1. Occurrence records of the studied species.
Species	Dataset	Longitude	Latitude
O. dillenii	native	-78.5729	26.5521
O. dillenii	native	-86.7252	20.5901
O. dillenii	native	-109.913	22.8852
O. dillenii	native	-111.364	26.0208
O. dillenii	native	-109.596	23.589
O. dillenii	native	-96.1606	15.7258
O. dillenii	native	-97.2744	15.9399
O. dillenii	native	-98.8575	22.0437
O. dillenii	native	-98.1251	22.098
O. dillenii	native	-97.8592	22.5365
O. dillenii	native	-96.4167	19.7167
O. dillenii	native	-91.9624	20.2048
O. dillenii	native	-90.1821	19.5298
O. dillenii	native	-87.9631	19.6169
O. dillenii	native	-96.4239	19.6065
O. dillenii	native	-90.7206	19.3547
O. dillenii	native	-91.2765	18.2904
O. dillenii	native	-96.45	19.8322
O. dillenii	native	-90.4523	20.6873
O. dillenii	native	-96.6669	19.7506
O. dillenii	native	-96.6466	20.0273
O. dillenii	native	-95.0952	18.6424
O. dillenii	native	-88.1572	21.5819
O. dillenii	native	-89.4156	21.3006
O. dillenii	native	-109.702	23.0433
O. dillenii	native	-71.5149	17.5844
O. dillenii	native	-101.714	27.8548
O. dillenii	native	-82.3658	23.1127
O. dillenii	native	-98.8884	21.968
O. dillenii	native	-90.4043	20.8345
O. dillenii	native	-90.0156	21.1675
O. dillenii	native	-101.106	18.5103
O. dillenii	native	-89	21
O. dillenii	native	-99.2847	21.2064
O. dillenii	native	-90.3917	19.9278
O. dillenii	native	-90.8275	19.2403
O. dillenii	native	-88.2917	21.5583
O. dillenii	native	-90.5053	19.84
O. dillenii	native	-90.275	21.0583
O. dillenii	native	-97.7337	21.0728
O. dillenii	native	-109.427	23.4357
O. dillenii	native	-96.6481	16.3005
O. dillenii	native	-76.915	17.8672
O. dillenii	native	-77.0494	17.8765
O. dillenii	native	-88.3884	18.6776
O. dillenii	native	-98.9508	21.915
O. dillenii	native	-89.5083	21.325
O. dillenii	native	-96.3243	16.9651
O. dillenii	native	-97.3287	21.0106
O. dillenii	native	-89.1764	21.2986
O. dillenii	native	-89.1006	21.3575
O. dillenii	native	-95.1956	16.1825
O. dillenii	native	-95.8842	18.8456
O. dillenii	native	-96.5956	19.7664
O. dillenii	native	-96.9175	20.0067
O. dillenii	native	-101.139	18.0194
O. dillenii	native	-95.8856	18.6956
O. dillenii	native	-95.9386	18.8908
O. dillenii	native	-90.667	19.533
O. dillenii	native	-88.1664	21.1331
O. dillenii	native	-86.7181	21.2072
O. dillenii	native	-86.75	21.25
O. dillenii	native	-88.217	21.567
O. dillenii	native	-89.5978	21.0903
O. dillenii	native	-87.75	21.5
O. dillenii	native	-99.2083	23.6583
O. dillenii	native	-95.5292	18.4689
O. dillenii	native	-95.4278	18.7056
O. dillenii	native	-96.7261	19.6806
O. dillenii	native	-99.1083	23.1703
O. dillenii	native	-76.4495	20.9484
O. dillenii	native	-88.051	21.6007
O. dillenii	native	-65.444	18.1469
O. dillenii	native	-76.8833	17.95
O. dillenii	native	-89.5644	20.965
O. dillenii	native	-96.3725	19.5503
O. dillenii	native	-95.8456	18.8183
O. dillenii	native	-94.7139	18.3556
O. dillenii	native	-94.7717	18.4456
O. dillenii	native	-101.718	20.1619
O. dillenii	native	-98.5844	20.4819
O. dillenii	native	-88.875	21.3931
O. dillenii	native	-90.665	19.7503
O. dillenii	native	-99.041	22.6596
O. dillenii	native	-87.4291	20.215
O. dillenii	native	-97.677	15.9655
O. dillenii	native	-74.4817	23.9394
O. dillenii	native	-89.6247	21.268
O. dillenii	native	-86.7801	21.0602
O. dillenii	native	-91.9114	18.6272
O. dillenii	native	-77.7419	17.867
O. dillenii	native	-65.2867	18.3197
O. dillenii	native	-71.6446	18.5416
O. dillenii	native	-71.4057	17.805
O. dillenii	native	-70.4139	18.2998
O. dillenii	native	-89.8344	21.25
O. dillenii	native	-90.3269	21.0164
O. dillenii	native	-97.7908	22.1706
O. dillenii	native	-88.5885	20.6986
O. dillenii	native	-95.4617	16.4392
O. dillenii	native	-87.6792	21.5125
O. dillenii	native	-89.2583	21.3417
O. dillenii	native	-110.987	18.8082
O. dillenii	native	-96.3081	16.6692
O. dillenii	native	-101.264	18.3925
O. dillenii	native	-90.0833	21.1514
O. dillenii	native	-91.8308	18.6431
O. dillenii	native	-87.3794	21.5222
O. dillenii	native	-99.5997	21.4506
O. dillenii	native	-97.1186	19.9858
O. dillenii	native	-89.4417	21.0917
O. dillenii	native	-90.5583	19.0583
O. dillenii	native	-89.5083	21.275
O. dillenii	native	-95.775	18.775
O. dillenii	native	-95.2131	18.4453
O. dillenii	native	-90.425	20.5083
O. dillenii	native	-87.1333	20.5736
O. dillenii	native	-96.9517	20.4078
O. dillenii	native	-91.5775	18.4294
O. dillenii	native	-91.5951	18.7163
O. dillenii	native	-99.4733	21.2217
O. dillenii	native	-96.14	19.1883
O. dillenii	native	-86.9467	20.5083
O. dillenii	native	-90.2383	20.0506
O. dillenii	native	-90.9469	19.1431
O. dillenii	native	-77.7333	19.85
O. dillenii	native	-97.9263	22.1671
O. dillenii	native	-67.1936	17.933
O. dillenii	native	-86.9887	20.2724
O. dillenii	native	-87.9033	21.5703
O. dillenii	native	-89.7542	20.7458
O. dillenii	native	-90.3875	20.8972
O. dillenii	native	-91.0719	19.0686
O. dillenii	native	-87.8014	21.5444
O. dillenii	native	-89.6028	21.1472
O. dillenii	native	-89.9189	21.2192
O. dillenii	native	-96.1167	19.1083
O. dillenii	native	-95.5167	18.7111
O. dillenii	native	-95.7167	18.7431
O. dillenii	native	-89.09	20.7
O. dillenii	native	-89.0178	20.9314
O. dillenii	native	-73.666	20.95
O. dillenii	native	-97.9028	23.9492
O. dillenii	native	-89	20.8333
O. dillenii	native	-80.2338	26.0036
O. dillenii	native	-82.6399	27.7671
O. dillenii	native	-82.8309	28.0712
O. dillenii	native	-80.155	25.669
O. dillenii	native	-80.1956	26.577
O. dillenii	native	-80.1887	26.2241
O. dillenii	native	-80.1104	26.0836
O. dillenii	native	-80.3754	25.29
O. dillenii	native	-80.0441	26.8252
O. dillenii	native	-82.1522	26.6605
O. dillenii	native	-81.7319	28.8852
O. dillenii	native	-80.1159	26.0093
O. dillenii	native	-81.8748	26.3947
O. dillenii	native	-82.8277	27.9604
O. dillenii	native	-80.114	26.2821
O. dillenii	native	-82.3847	26.963
O. dillenii	native	-81.5591	25.893
O. dillenii	native	-80.0603	26.9039
O. dillenii	native	-80.7253	28.3508
O. dillenii	native	-82.159	26.7056
O. dillenii	native	-82.6219	28.8923
O. dillenii	native	-81.8017	27.7523
O. dillenii	native	-81.3628	24.6763
O. dillenii	native	-80.3565	25.1921
O. dillenii	native	-80.0889	26.2354
O. dillenii	native	-81.088	25.1174
O. dillenii	native	-80.603	28.0133
O. dillenii	invasive	27.9167	-22.9167
O. dillenii	invasive	-77.3089	1.67441
O. dillenii	invasive	2.4333	6.35
O. dillenii	invasive	-4.03	38.93
O. dillenii	invasive	-7.87	37.04
O. dillenii	invasive	-6.41	37.1
O. dillenii	invasive	-77.4407	1.58986
O. dillenii	invasive	-73.1784	6.90194
O. dillenii	invasive	-73.2772	6.68517
O. dillenii	invasive	-77.4911	1.42517
O. dillenii	invasive	-77.3547	1.68683
O. dillenii	invasive	25.3258	37.4379
O. dillenii	invasive	152.82	-31.64
O. dillenii	invasive	23.7199	37.9693
O. dillenii	invasive	-4.02953	40.6066
O. dillenii	invasive	21.6518	36.9875
O. dillenii	invasive	-38.2796	-3.94425
O. dillenii	invasive	-35.4333	-7.26026
O. dillenii	invasive	-98.1039	29.7389
O. dillenii	invasive	147.14	-33.07
O. dillenii	invasive	148.02	-33.84
O. dillenii	invasive	152.31	-30.77
O. dillenii	invasive	-77.0333	-12.176
O. dillenii	invasive	-38.3442	-3.91042
O. dillenii	invasive	-97.9386	26.1859
O. dillenii	invasive	-64.8891	-14.8105
O. dillenii	invasive	145.89	-35.02
O. dillenii	invasive	151.69	-32.83
O. dillenii	invasive	151.78	-32.88
O. dillenii	invasive	2.28105	6.34902
O. dillenii	invasive	-63.0696	-17.7677
O. dillenii	invasive	57.65	23.3667
O. dillenii	invasive	-39.5806	-7.27278
O. dillenii	invasive	2.16649	41.4172
O. dillenii	invasive	-95.7901	29.9124
O. dillenii	invasive	-37.1007	-10.9231
O. dillenii	invasive	146.48	-34.56
O. dillenii	invasive	146.35	-30.6
O. dillenii	invasive	145.86	-34.82
O. dillenii	invasive	146.42	-34.54
O. dillenii	invasive	1.36818	10.2857
O. dillenii	invasive	87.2143	23.3429
O. dillenii	invasive	87.8106	22.5461
O. dillenii	invasive	78.0767	30.3892
O. dillenii	invasive	11.1751	10.3061
O. dillenii	invasive	-35.3033	-5.70593
O. dillenii	invasive	-39.926	-2.92577
O. dillenii	invasive	12.7378	38.1393
O. dillenii	invasive	148.86	-33.1
O. dillenii	invasive	147.28	-35.06
O. dillenii	invasive	150.27	-33.12
O. dillenii	invasive	149.55	-33.48
O. dillenii	invasive	-41.9966	-22.6017
O. dillenii	invasive	149.51	-32.66
O. dillenii	invasive	148.73	-32.46
O. dillenii	invasive	149.15	-32.75
O. dillenii	invasive	148.88	-32.76
O. dillenii	invasive	148.87	-32.71
O. dillenii	invasive	148.45	-32.19
O. dillenii	invasive	148.9	-32.67
O. dillenii	invasive	148.53	-32.13
O. dillenii	invasive	148.39	-32.41
O. dillenii	invasive	149.06	-32.81
O. dillenii	invasive	148.55	-32.08
O. dillenii	invasive	148.99	-32.64
O. dillenii	invasive	148.5	-32.34
O. dillenii	invasive	148.72	-32.59
O. dillenii	invasive	150.03	-30.69
O. dillenii	invasive	148.48	-32.06
O. dillenii	invasive	148.48	-31.99
O. dillenii	invasive	120.18	22.8991
O. dillenii	invasive	-38.9709	-12.1993
O. dillenii	invasive	-41.8993	-22.4937
O. dillenii	invasive	-36.3928	-7.40328
O. dillenii	invasive	83.5707	18.0133
O. dillenii	invasive	-37.4049	-4.7424
O. dillenii	invasive	-89.5951	21.1503
O. dillenii	invasive	146.69	-30.94
O. dillenii	invasive	146.81	-30.96
O. dillenii	invasive	146.74	-30.98
O. dillenii	invasive	153.18	-30.04
O. dillenii	invasive	146.75	-31.07
O. dillenii	invasive	146.79	-31.02
O. dillenii	invasive	152.9	-31.42
O. dillenii	invasive	-37.8066	-8.33771
O. dillenii	invasive	-111.339	26.0072
O. dillenii	invasive	-74.43	4.62637
O. dillenii	invasive	-96.1605	15.7257
O. dillenii	invasive	-118.273	34.0767
O. dillenii	invasive	-16.703	28.138
O. dillenii	invasive	77.1771	28.6142
O. dillenii	invasive	-41.9651	-22.5372
O. dillenii	invasive	-49.2893	-25.4033
O. dillenii	invasive	-61.3994	16.4247
O. dillenii	invasive	-80.1223	26.3012
O. dillenii	invasive	151.56	-33.23
O. dillenii	invasive	147.49	-30.7
O. dillenii	invasive	145.83	-33.32
O. dillenii	invasive	-16.8477	28.3114
O. dillenii	invasive	49.3447	-12.2535
O. dillenii	invasive	-97.7886	22.1597
O. dillenii	invasive	-98.5847	20.4825
O. dillenii	invasive	-90.6651	19.7509
O. dillenii	invasive	-101.718	20.1626
O. dillenii	invasive	79.6174	26.9468
O. dillenii	invasive	0.104283	38.7407
O. dillenii	invasive	77.198	28.5109
O. dillenii	invasive	-97.3798	26.1675
O. dillenii	invasive	1.38102	10.7473
O. dillenii	invasive	-2.00502	36.8832
O. dillenii	invasive	-7.31639	37.219
O. dillenii	invasive	2.49048	8.02924
O. dillenii	invasive	39.9902	-3.31456
O. dillenii	invasive	141.53	-31.92
O. dillenii	invasive	142.03	-34.06
O. dillenii	invasive	120.092	23.2168
O. dillenii	invasive	148.96	-32.36
O. dillenii	invasive	148.91	-32.34
O. dillenii	invasive	149.26	-32.49
O. dillenii	invasive	148.69	-32.28
O. dillenii	invasive	151.64	-32.66
O. dillenii	invasive	148.81	-32.1
O. dillenii	invasive	148.77	-32.15
O. dillenii	invasive	149.04	-32.31
O. dillenii	invasive	-16.5478	28.0383
O. dillenii	invasive	120.222	23.4816
O. dillenii	invasive	120.385	22.4912
O. dillenii	invasive	-70.3058	-18.4717
O. dillenii	invasive	-42.4633	-22.8977
O. dillenii	invasive	-41.9734	-22.8263
O. dillenii	invasive	-38.894	-3.50736
O. dillenii	invasive	149.81	-30.3
O. dillenii	invasive	146.86	-31.19
O. dillenii	invasive	147	-36.03
O. dillenii	invasive	-14.0958	28.3896
O. dillenii	invasive	-16.4177	28.2179
O. dillenii	invasive	-15.4327	28.1515
O. dillenii	invasive	-13.9238	28.615
O. dillenii	invasive	-16.515	28.1004
O. dillenii	invasive	-13.8237	28.937
O. dillenii	invasive	3.22826	39.7358
O. dillenii	invasive	-5.62483	36.0355
O. dillenii	invasive	-5.58037	31.5627
O. dillenii	invasive	-13.8636	28.5288
O. dillenii	invasive	-14.0567	28.4219
O. dillenii	invasive	-14.2231	28.1649
O. dillenii	invasive	-13.7757	28.9024
O. dillenii	invasive	15.2686	37.8358
O. dillenii	invasive	-17.8885	28.6004
O. dillenii	invasive	-17.7601	28.7993
O. dillenii	invasive	-16.6787	28.0981
O. dillenii	invasive	-13.8288	28.871
O. dillenii	invasive	-17.7642	28.5728
O. dillenii	invasive	-17.7591	28.6475
O. dillenii	invasive	-16.4264	28.1509
O. dillenii	invasive	3.01626	39.8772
O. dillenii	invasive	-13.9204	28.7001
O. dillenii	invasive	-13.9341	28.5302
O. dillenii	invasive	3.14964	39.3898
O. dillenii	invasive	-42.0321	-22.9028
O. dillenii	invasive	149.94	-30.04
O. dillenii	invasive	149.91	-30.08
O. dillenii	invasive	147.34	-35.11
O. dillenii	invasive	1.26489	10.6219
O. dillenii	invasive	-40.495	-20.6602
O. dillenii	invasive	1.55974	10.5636
O. dillenii	invasive	114.308	22.4
O. dillenii	invasive	152.68	-31.46
O. dillenii	invasive	1.97746	41.2908
O. dillenii	invasive	27.4789	37.3435
O. dillenii	invasive	14.3099	36.0312
O. dillenii	invasive	-8.14329	37.0792
O. dillenii	invasive	-8.78916	37.6648
O. dillenii	invasive	-15.5316	27.7735
O. dillenii	invasive	150.94	-30.16
O. dillenii	invasive	149.68	-30.32
O. dillenii	invasive	147.68	-34.23
O. dillenii	invasive	150.06	-30.32
O. dillenii	invasive	152.1	-32.71
O. dillenii	invasive	149.52	-30.37
O. dillenii	invasive	146.88	-34.14
O. dillenii	invasive	149.22	-30.31
O. dillenii	invasive	149.58	-33.41
O. dillenii	invasive	147.5	-34.86
O. dillenii	invasive	147.42	-35.01
O. dillenii	invasive	149.05	-32.14
O. dillenii	invasive	151.01	-30.15
O. dillenii	invasive	150.23	-31.4
O. dillenii	invasive	147.12	-33.59
O. dillenii	invasive	147.13	-34.06
O. dillenii	invasive	152.8	-31.32
O. dillenii	invasive	150.31	-33.7
O. dillenii	invasive	148.59	-32.13
O. dillenii	invasive	149.04	-30.59
O. dillenii	invasive	150	-30.73
O. dillenii	invasive	150.58	-30.93
O. dillenii	invasive	146.58	-33.37
O. dillenii	invasive	146.01	-34.25
O. dillenii	invasive	149.36	-30.36
O. dillenii	invasive	152.2	-30.75
O. dillenii	invasive	148.57	-32.03
O. dillenii	invasive	151.39	-30.53
O. dillenii	invasive	150.22	-33.09
O. dillenii	invasive	146.99	-34.79
O. dillenii	invasive	147.73	-33.84
O. dillenii	invasive	150.01	-30.35
O. dillenii	invasive	149	-32.72
O. dillenii	invasive	151.67	-30.49
O. dillenii	invasive	150.77	-30.47
O. dillenii	invasive	150.9	-33.86
O. dillenii	invasive	148.17	-33.15
O. dillenii	invasive	142.03	-33.79
O. dillenii	invasive	149.21	-30.36
O. dillenii	invasive	146.31	-31.56
O. dillenii	invasive	149.7	-32.68
O. dillenii	invasive	147.85	-31.71
O. dillenii	invasive	149.12	-30.5
O. dillenii	invasive	148.97	-30.55
O. dillenii	invasive	147.43	-34.92
O. dillenii	invasive	148.81	-32.7
O. dillenii	invasive	149.67	-30.43
O. dillenii	invasive	148.69	-32.35
O. dillenii	invasive	150.14	-30.41
O. dillenii	invasive	149.04	-32.54
O. dillenii	invasive	147.91	-31.58
O. dillenii	invasive	146.76	-32.42
O. dillenii	invasive	148.44	-32.26
O. dillenii	invasive	142.32	-34.29
O. dillenii	invasive	150.77	-33.71
O. dillenii	invasive	149.88	-30.31
O. dillenii	invasive	148.62	-31.95
O. dillenii	invasive	148.88	-30.35
O. dillenii	invasive	146.27	-33.83
O. dillenii	invasive	145.87	-34.12
O. dillenii	invasive	149.2	-32.6
O. dillenii	invasive	151.3	-30.24
O. dillenii	invasive	148.84	-32.52
O. dillenii	invasive	146	-34.49
O. dillenii	invasive	151.52	-32.82
O. dillenii	invasive	149.09	-30.67
O. dillenii	invasive	150.22	-31.49
O. dillenii	invasive	150.05	-30.14
O. dillenii	invasive	149.87	-30.57
O. dillenii	invasive	151.07	-30.16
O. dillenii	invasive	147.43	-34.24
O. dillenii	invasive	148.62	-32.05
O. dillenii	invasive	147.96	-31.54
O. dillenii	invasive	142.38	-34.31
O. dillenii	invasive	150.69	-30.43
O. dillenii	invasive	150.21	-33.73
O. dillenii	invasive	147.87	-30.93
O. dillenii	invasive	151.3	-30.3
O. dillenii	invasive	148.1	-33.27
O. dillenii	invasive	148.86	-30.51
O. dillenii	invasive	150.3	-30.52
O. dillenii	invasive	142.81	-33.34
O. dillenii	invasive	149.71	-30.28
O. dillenii	invasive	148.72	-31.95
O. dillenii	invasive	149.75	-30.39
O. dillenii	invasive	150.66	-33.86
O. dillenii	invasive	147.54	-30.42
O. dillenii	invasive	148.07	-31.93
O. dillenii	invasive	149.85	-30.42
O. dillenii	invasive	148.77	-31.93
O. dillenii	invasive	148.64	-32.15
O. dillenii	invasive	149.93	-30.66
O. dillenii	invasive	151.35	-32.83
O. dillenii	invasive	150.9	-29.74
O. dillenii	invasive	150.52	-29.44
O. dillenii	invasive	145.86	-34.42
O. dillenii	invasive	151.77	-32.75
O. dillenii	invasive	146.81	-31.14
O. dillenii	invasive	147.26	-33.97
O. dillenii	invasive	150.2	-30.54
O. dillenii	invasive	151.47	-30.48
O. dillenii	invasive	148.32	-34.53
O. dillenii	invasive	142	-32.22
O. dillenii	invasive	148.88	-32.47
O. dillenii	invasive	150.02	-33.21
O. dillenii	invasive	148.81	-30.89
O. dillenii	invasive	148.33	-33.28
O. dillenii	invasive	149.32	-32.35
O. dillenii	invasive	148.36	-33.42
O. dillenii	invasive	148.96	-30.6
O. dillenii	invasive	150.99	-33.89
O. dillenii	invasive	145.92	-30.02
O. dillenii	invasive	146.39	-30.65
O. dillenii	invasive	149.1	-33.28
O. dillenii	invasive	141.43	-31.88
O. dillenii	invasive	148.68	-30.58
O. dillenii	invasive	149.23	-32.54
O. dillenii	invasive	147.12	-33.54
O. dillenii	invasive	147.47	-31.64
O. dillenii	invasive	151.14	-33.03
O. dillenii	invasive	151.14	-29.75
O. dillenii	invasive	148.81	-32.2
O. dillenii	invasive	148.73	-32.31
O. dillenii	invasive	147.96	-33.37
O. dillenii	invasive	149.19	-30.56
O. dillenii	invasive	148.57	-33.54
O. dillenii	invasive	147.25	-35.37
O. dillenii	invasive	150.35	-30.78
O. dillenii	invasive	148.22	-31.66
O. dillenii	invasive	149.59	-32.62
O. dillenii	invasive	151.16	-30.27
O. dillenii	invasive	150.86	-33.59
O. dillenii	invasive	148.38	-32.63
O. dillenii	invasive	147.9	-29.1
O. dillenii	invasive	149.71	-32.96
O. dillenii	invasive	145.54	-33.49
O. dillenii	invasive	149.17	-30.45
O. dillenii	invasive	148.67	-31.93
O. dillenii	invasive	148.85	-32.28
O. dillenii	invasive	149.7	-30.37
O. dillenii	invasive	149.62	-30.31
O. dillenii	invasive	148.71	-32.1
O. dillenii	invasive	150.62	-33.56
O. dillenii	invasive	150.51	-33.71
O. dillenii	invasive	147.41	-32.83
O. dillenii	invasive	147.71	-31.56
O. dillenii	invasive	153.52	-28.51
O. dillenii	invasive	149.94	-30.61
O. dillenii	invasive	149.76	-30.12
O. dillenii	invasive	145.76	-34.18
O. dillenii	invasive	149.11	-32.79
O. dillenii	invasive	149.13	-32.36
O. dillenii	invasive	148.04	-34.63
O. dillenii	invasive	152.01	-32.73
O. dillenii	invasive	149.58	-30.27
O. dillenii	invasive	147.81	-33.99
O. dillenii	invasive	148.92	-30.57
O. dillenii	invasive	148.65	-31.71
O. dillenii	invasive	149.32	-30.31
O. dillenii	invasive	151.28	-30.59
O. dillenii	invasive	147.76	-32.81
O. dillenii	invasive	146.31	-32.06
O. dillenii	invasive	146.03	-34.3
O. dillenii	invasive	151.04	-30.2
O. dillenii	invasive	149.44	-30.37
O. dillenii	invasive	147.89	-34.49
O. dillenii	invasive	151.16	-29.81
O. dillenii	invasive	150.83	-33.82
O. dillenii	invasive	146.48	-34.04
O. dillenii	invasive	148.82	-31.89
O. dillenii	invasive	146.65	-33.18
O. dillenii	invasive	146.47	-33.1
O. dillenii	invasive	151.05	-28.91
O. dillenii	invasive	150.16	-33.62
O. dillenii	invasive	147.35	-32.24
O. dillenii	invasive	150.54	-30.97
O. dillenii	invasive	147.51	-31.6
O. dillenii	invasive	150.84	-33.68
O. dillenii	invasive	148.29	-31.71
O. dillenii	invasive	151.37	-32.67
O. dillenii	invasive	148.88	-32.2
O. dillenii	invasive	145.96	-30.11
O. dillenii	invasive	147.71	-35.04
O. dillenii	invasive	149.75	-33.58
O. dillenii	invasive	147.07	-34.66
O. dillenii	invasive	149.92	-30.48
O. dillenii	invasive	149.53	-30.25
O. dillenii	invasive	148.98	-30.48
O. dillenii	invasive	150.64	-33.77
O. dillenii	invasive	149.69	-33.08
O. dillenii	invasive	149.05	-30.64
O. dillenii	invasive	148.55	-32.52
O. dillenii	invasive	148.44	-32.38
O. dillenii	invasive	145.42	-29.76
O. dillenii	invasive	147.68	-32.93
O. dillenii	invasive	148.9	-32.25
O. dillenii	invasive	148.55	-31.97
O. dillenii	invasive	149.95	-30.19
O. dillenii	invasive	147.12	-34.69
O. dillenii	invasive	148.21	-33.33
O. dillenii	invasive	148.44	-32.13
O. dillenii	invasive	151	-30.31
O. dillenii	invasive	150.71	-33.73
O. dillenii	invasive	148.83	-32.4
O. dillenii	invasive	146.44	-34.1
O. dillenii	invasive	149.13	-32.65
O. dillenii	invasive	142.41	-33.2
O. dillenii	invasive	151.54	-29.3
O. dillenii	invasive	151.77	-32.69
O. dillenii	invasive	148.53	-32.59
O. dillenii	invasive	149.85	-30.23
O. dillenii	invasive	151.12	-29.58
O. dillenii	invasive	151.22	-33.26
O. dillenii	invasive	150.92	-33.53
O. dillenii	invasive	149.02	-30.53
O. dillenii	invasive	149.53	-32.01
O. dillenii	invasive	151.18	-29.68
O. dillenii	invasive	152.94	-29.71
O. dillenii	invasive	151.46	-32.92
O. dillenii	invasive	146.78	-33.22
O. dillenii	invasive	149.06	-30.35
O. dillenii	invasive	151.42	-33.42
O. dillenii	invasive	148.28	-33.36
O. dillenii	invasive	150.79	-33.63
O. dillenii	invasive	148.58	-32.29
O. dillenii	invasive	147.52	-34.47
O. dillenii	invasive	149.39	-30.32
O. dillenii	invasive	148.65	-31.99
O. dillenii	invasive	148.5	-32.25
O. dillenii	invasive	147.93	-33.31
O. dillenii	invasive	151.06	-33.94
O. dillenii	invasive	151.49	-33.25
O. dillenii	invasive	145.79	-34.28
O. dillenii	invasive	148.73	-32.18
O. dillenii	invasive	148.81	-32.05
O. dillenii	invasive	146.07	-34.16
O. dillenii	invasive	151.14	-30.41
O. dillenii	invasive	148.67	-33.47
O. dillenii	invasive	145.68	-35.41
O. dillenii	invasive	152.25	-30.73
O. dillenii	invasive	151.23	-30.18
O. dillenii	invasive	148.68	-32.06
O. dillenii	invasive	150.98	-30.09
O. dillenii	invasive	151.71	-32.7
O. dillenii	invasive	148.61	-32.25
O. dillenii	invasive	148.93	-30.5
O. dillenii	invasive	148.72	-32.24
O. dillenii	invasive	148.89	-30.41
O. dillenii	invasive	147.05	-34.81
O. dillenii	invasive	150.11	-30.23
O. dillenii	invasive	151	-29.88
O. dillenii	invasive	147.53	-32.73
O. dillenii	invasive	148.78	-30.75
O. dillenii	invasive	149.75	-30.34
O. dillenii	invasive	148.74	-32.4
O. dillenii	invasive	150.62	-31.43
O. dillenii	invasive	151.01	-30.26
O. dillenii	invasive	149.48	-30.41
O. dillenii	invasive	148.65	-32.1
O. dillenii	invasive	148.3	-31.64
O. dillenii	invasive	148.56	-34.03
O. dillenii	invasive	145.21	-34.35
O. dillenii	invasive	148.4	-33.34
O. dillenii	invasive	152.07	-32.76
O. dillenii	invasive	146.21	-34.35
O. dillenii	invasive	149.46	-30.24
O. dillenii	invasive	148.97	-33.24
O. dillenii	invasive	-35.6766	-9.59946
O. dillenii	invasive	-35.9058	-9.86602
O. dillenii	invasive	121.278	23.2914
O. dillenii	invasive	121.171	24.7082
O. dillenii	invasive	2.09368	41.3862
O. dillenii	invasive	-36.2542	-6.80131
O. dillenii	invasive	120.22	22.7926
O. dillenii	invasive	78.8913	11.1796
O. dillenii	invasive	10.2483	43.8467
O. dillenii	invasive	79.0243	11.303
O. dillenii	invasive	-2.44177	36.8806
O. dillenii	invasive	-2.35941	36.8429
O. dillenii	invasive	120.164	23.6137
O. dillenii	invasive	-98.4677	29.4224
O. dillenii	invasive	14.3957	35.9344
O. dillenii	invasive	-117.14	32.9766
O. dillenii	invasive	-35.0091	-8.52032
O. dillenii	invasive	-41.5937	-2.90584
O. dillenii	invasive	122.02	30.0387
O. dillenii	invasive	-4.19991	36.8875
O. dillenii	invasive	-7.52703	37.1615
O. dillenii	invasive	-35.9661	-7.27639
O. dillenii	invasive	85.461	20.1685
O. dillenii	invasive	24.7259	36.9287
O. dillenii	invasive	120.136	23.0294
O. dillenii	invasive	-39.2251	-17.3341
O. dillenii	invasive	-38.9667	-12.9667
O. dillenii	invasive	-39.6	-10.6
O. dillenii	invasive	43.1195	16.8027
O. dillenii	invasive	42.785	17.0319
O. dillenii	invasive	43.0483	17.2355
O. dillenii	invasive	43.1337	17.2786
O. dillenii	invasive	47.2067	17.2365
O. dillenii	invasive	40.2813	21.1028
O. dillenii	invasive	41.3132	19.844
O. dillenii	invasive	42.6736	17.5843
O. dillenii	invasive	42.4101	18.1995
O. dillenii	invasive	42.5089	18.1952
O. dillenii	invasive	42.8405	17.4738
O. dillenii	invasive	-7.62542	37.1284
O. dillenii	invasive	-8.447	37.1011
O. dillenii	invasive	-15.6686	28.0765
O. dillenii	invasive	14.3972	35.8637
O. dillenii	invasive	-7.67624	37.0926
O. dillenii	invasive	14.2329	36.0675
O. dillenii	invasive	-6.21284	36.5309
O. dillenii	invasive	2.9094	42.3724
O. dillenii	invasive	-5.95113	36.1855
O. dillenii	invasive	-15.6042	27.8438
O. dillenii	invasive	35.3217	-22.0006
O. dillenii	invasive	-96.1088	28.677
O. dillenii	invasive	139.707	35.83
O. dillenii	invasive	-97.7012	30.2383
O. dillenii	invasive	-95.6134	29.754
O. dillenii	invasive	-97.3139	26.0512
O. dillenii	invasive	121.072	24.7
O. dillenii	invasive	-80.75	-2.116
O. dillenii	invasive	-80.5	-2.35
O. dillenii	invasive	-80.733	-1.983
O. dillenii	invasive	-96.1512	28.649
O. dillenii	invasive	15.1102	36.8484
O. dillenii	invasive	-0.945072	38.0956
O. dillenii	invasive	-35.2199	-6.43595
O. dillenii	invasive	-63.0609	18.0793
O. dillenii	invasive	-80.1887	26.2241
O. dillenii	invasive	-16.5872	28.0739
O. dillenii	invasive	-37.7027	-4.52352
O. dillenii	invasive	-61.7747	17.0261
O. dillenii	invasive	-38.9489	-14.0305
O. dillenii	invasive	-34.9905	-8.46557
O. dillenii	invasive	-35.1815	-5.83331
O. dillenii	invasive	24.0045	38.0286
O. dillenii	invasive	3.00661	39.3411
O. dillenii	invasive	-35.2083	-5.74463
O. dillenii	invasive	1.82968	6.27904
O. dillenii	invasive	-66.1764	-25.6937
O. dillenii	invasive	86.376	24.8823
O. dillenii	invasive	-15.57	28.1076
O. dillenii	invasive	-15.4554	28.0369
O. dillenii	invasive	-98.8828	29.3407
O. dillenii	invasive	-39.7333	-12.15
O. dillenii	invasive	-89.9482	21.2003
O. dillenii	invasive	3.065	39.662
O. dillenii	invasive	2.08598	6.32592
O. dillenii	invasive	2.88004	6.39748
O. dillenii	invasive	120.21	23.7805
O. dillenii	invasive	120.382	24.0446
O. dillenii	invasive	2.82828	10.8303
O. dillenii	invasive	120.152	22.9828
O. dillenii	invasive	120.161	23.5081
O. dillenii	invasive	81.2012	22.0043
O. dillenii	invasive	-97.881	27.5248
O. dillenii	invasive	120.171	23.7058
O. dillenii	invasive	-42.284	-22.9385
O. dillenii	invasive	-41.3886	-12.5623
O. dillenii	invasive	38.2931	15.7393
O. dillenii	invasive	-13.9615	28.4912
O. dillenii	invasive	-6.17692	36.6298
O. dillenii	invasive	-42.6132	-22.9339
O. dillenii	invasive	-110.894	32.2464
O. dillenii	invasive	-81.7884	24.5466
O. dillenii	invasive	-8.46974	39.4029
O. dillenii	invasive	34.0212	34.9842
O. dillenii	invasive	87.4886	22.613
O. dillenii	invasive	87.8722	21.7944
O. dillenii	invasive	87.5583	21.653
O. dillenii	invasive	-15.5077	28.1119
O. dillenii	invasive	-13.4843	29.1951
O. dillenii	invasive	-13.5448	29.1116
O. dillenii	invasive	-42.526	-22.9326
O. dillenii	invasive	73.8288	18.5554
O. dillenii	invasive	-95.3847	29.7541
O. dillenii	invasive	105.801	21.0478
O. dillenii	invasive	-6.14392	36.4908
O. dillenii	invasive	-8.56048	37.1209
O. dillenii	invasive	-13.9533	28.3826
O. dillenii	invasive	-6.56632	37.0063
O. dillenii	invasive	-15.6172	27.9724
O. dillenii	invasive	-61.0185	14.5477
O. dillenii	invasive	91.14	29.65
O. dillenii	invasive	106.85	22.35
O. dillenii	invasive	101.97	30.05
O. dillenii	invasive	107.88	25.42
O. dillenii	invasive	99.46	22.25
O. dillenii	invasive	108.53	32.52
O. dillenii	invasive	108.07	34.28
O. dillenii	invasive	101.5	27.43
O. dillenii	invasive	104.12	35.85
O. dillenii	invasive	108.35	21.77
O. dillenii	invasive	107.48	27.77
O. dillenii	invasive	100.45	21.97
O. dillenii	invasive	106.1	25.17
O. dillenii	invasive	0.38	40.34
O. dillenii	invasive	0.2	40.23
O. dillenii	invasive	0.36	40.45
O. dillenii	invasive	-0.2	39.04
O. dillenii	invasive	0.11	38.82
O. dillenii	invasive	-0.04	38.89
O. dillenii	invasive	0.45	40.45
O. dillenii	invasive	-0.46	38.39
O. dillenii	invasive	120.708	24.1058
O. dillenii	invasive	79.9894	12.6771
O. dillenii	invasive	80.2365	13.0044
O. dillenii	invasive	-38.2958	-7.95551
O. dillenii	invasive	73.065	22.4526
O. dillenii	invasive	73.2371	22.3292
O. dillenii	invasive	73.188	22.309
O. dillenii	invasive	120.912	24.8282
O. dillenii	invasive	10.7027	35.7759
O. dillenii	invasive	-0.046004	38.6118
O. dillenii	invasive	-36.4921	-8.90799
O. dillenii	invasive	120.109	23.2611
O. dillenii	invasive	-47.0358	-22.8916
O. dillenii	invasive	-13.8965	28.4749
O. dillenii	invasive	-6.24544	36.586
O. dillenii	invasive	-5.77583	36.0886
O. dillenii	invasive	-97.6803	15.9638
O. dillenii	invasive	72.6485	23.1922
O. dillenii	invasive	-90.316	-0.735005
O. dillenii	invasive	-91.0149	-0.872638
O. dillenii	invasive	-90.4868	-1.27725
O. dillenii	invasive	8.93662	42.6317
O. dillenii	invasive	-62.8319	17.9044
O. dillenii	invasive	120.783	24.6599
O. dillenii	invasive	-36.8498	-7.69165
O. dillenii	invasive	-7.97725	37.03
O. dillenii	invasive	-14.0119	28.3998
O. dillenii	invasive	-6.23178	37.4347
O. dillenii	invasive	-15.6463	28.1451
O. dillenii	invasive	-14.02	28.49
O. dillenii	invasive	-13.4915	29.1297
O. dillenii	invasive	-7.46434	37.1798
O. dillenii	invasive	-37.3572	-4.69406
O. dillenii	invasive	-89.0717	32.4286
O. dillenii	invasive	-37.9911	-7.72858
O. dillenii	invasive	14.5288	35.8785
O. dillenii	invasive	-34.8325	-7.08488
O. dillenii	invasive	120.812	21.9658
O. dillenii	invasive	-97.7536	30.2887
O. dillenii	invasive	-96.9681	30.8477
O. dillenii	invasive	-99.4221	27.5764
O. dillenii	invasive	-98.5329	29.4413
O. dillenii	invasive	-98.2738	26.2342
O. dillenii	invasive	-38.1098	-4.15513
O. dillenii	invasive	86.6762	23.496
O. dillenii	invasive	87.0079	22.9928
O. dillenii	invasive	-97.9908	26.1597
O. dillenii	invasive	57.7351	-20.1048
O. dillenii	invasive	14.2561	36.0187
O. dillenii	invasive	12.2472	44.6723
O. dillenii	invasive	-98.2301	26.2088
O. dillenii	invasive	-87.4294	20.215
O. dillenii	invasive	-89.2639	21.3019
O. dillenii	invasive	-89.5	21.2664
O. dillenii	invasive	-90.0633	21.1542
O. dillenii	invasive	-89.8888	21.2324
O. dillenii	invasive	-94.7139	18.3556
O. dillenii	invasive	-91.0731	19.0781
O. dillenii	invasive	-72.9783	6.84175
O. dillenii	invasive	40.4333	9.08333
O. dillenii	invasive	-64.8496	18.3322
O. dillenii	invasive	-72.1336	6.20392
O. dillenii	invasive	-73.1098	6.75972
O. dillenii	invasive	-73.1739	6.75972
O. dillenii	invasive	-35.7833	-8.19995
O. dillenii	invasive	-98.5477	29.1848
O. dillenii	invasive	2.4553	6.9163
O. dillenii	invasive	2.716	7.2113
O. dillenii	invasive	-39.83	-11.23
O. dillenii	invasive	-37.4381	-11.2686
O. dillenii	invasive	-38.7915	-10.9619
O. dillenii	invasive	-13.9803	28.5976
O. dillenii	invasive	-7.46593	37.4697
O. dillenii	invasive	-13.4917	29.0786
O. dillenii	invasive	-5.30611	36.6833
O. dillenii	invasive	3.84848	43.974
O. dillenii	invasive	-14.0605	28.5442
O. dillenii	invasive	-16.6091	28.0231
O. dillenii	invasive	-15.5989	27.7528
O. dillenii	invasive	-1.75299	42.2093
O. dillenii	invasive	-17.7604	28.6953
O. dillenii	invasive	-15.5828	27.801
O. dillenii	invasive	149.8	-35.6167
O. dillenii	invasive	150.75	-23.7
O. dillenii	invasive	145.383	-24.45
O. dillenii	invasive	144.132	-29.8417
O. dillenii	invasive	150.194	-35.8297
O. dillenii	invasive	-97.933	29.5905
O. dillenii	invasive	-98.6098	29.5034
O. dillenii	invasive	-97.4198	29.892
O. dillenii	invasive	-90.4522	20.6867
O. dillenii	invasive	-91.2764	18.2897
O. dillenii	invasive	-96.6464	20.0267
O. dillenii	invasive	-89.6083	21.0917
O. dillenii	invasive	-96.6667	19.75
O. dillenii	invasive	120.163	23.3116
O. dillenii	invasive	6.57696	43.4687
O. dillenii	invasive	-98.5792	29.2631
O. dillenii	invasive	-0.51	39.54
O. dillenii	invasive	-35.8635	-7.23591
O. dillenii	invasive	2.62351	7.30934
O. dillenii	invasive	2.62409	6.60907
O. dillenii	invasive	2.74286	7.14025
O. dillenii	invasive	2.46438	6.85563
O. dillenii	invasive	2.70624	6.46829
O. dillenii	invasive	2.48194	6.74055
O. dillenii	invasive	2.63066	6.90473
O. dillenii	invasive	-35.1659	-5.94599
O. dillenii	invasive	14.2322	-1.29444
O. dillenii	invasive	103.105	26.2575
O. dillenii	invasive	79.5	10.5
O. dillenii	invasive	100.423	26.5341
O. dillenii	invasive	77	11
O. dillenii	invasive	-6.93	38.87
O. dillenii	invasive	-7.99724	12.6605
O. dillenii	invasive	133.9	-23.6667
O. dillenii	invasive	-99.4667	21.2167
O. dillenii	invasive	109.83	27.2
O. dillenii	invasive	108.31	22.65
O. dillenii	invasive	-96.1333	19.2
O. dillenii	invasive	-7.93366	39.6753
O. dillenii	invasive	-16.2812	28.4285
O. dillenii	invasive	-17.8113	28.6685
O. dillenii	invasive	-14.0312	28.3386
O. dillenii	invasive	-15.5612	27.8885
O. dillenii	invasive	-16.4812	28.2385
O. dillenii	invasive	-16.5812	28.3285
O. dillenii	invasive	-16.3812	28.5085
O. dillenii	invasive	-16.7912	28.3285
O. dillenii	invasive	-16.4812	28.1485
O. dillenii	invasive	-13.9712	28.6486
O. dillenii	invasive	-14.1212	28.1985
O. dillenii	invasive	-14.1212	28.2485
O. dillenii	invasive	-14.1212	28.3386
O. dillenii	invasive	-14.1212	28.4286
O. dillenii	invasive	-13.9212	28.2886
O. dillenii	invasive	-13.9212	28.3386
O. dillenii	invasive	-13.8612	28.6986
O. dillenii	invasive	-14.3312	28.0685
O. dillenii	invasive	-13.8712	28.4286
O. dillenii	invasive	-13.6112	28.9686
O. dillenii	invasive	-13.8212	28.9886
O. dillenii	invasive	-13.7512	29.0086
O. dillenii	invasive	-18.0213	27.7585
O. dillenii	invasive	-17.9513	27.8085
O. dillenii	invasive	-0.721181	42.1089
O. dillenii	invasive	-13.7212	28.9686
O. dillenii	invasive	-17.9213	28.7585
O. dillenii	invasive	-0.451129	39.4988
O. dillenii	invasive	-7.70123	37.1687
O. dillenii	invasive	109.851	19.2327
O. dillenii	invasive	109.404	18.3867
O. dillenii	invasive	2.42797	12.4748
O. dillenii	invasive	120.324	23.9684
O. dillenii	invasive	-0.6061	42.1193
O. dillenii	invasive	-38.96	-11.33
O. dillenii	invasive	44.0473	9.54743
O. dillenii	invasive	-88.1517	21.5711
O. dillenii	invasive	-89.1764	21.2983
O. dillenii	invasive	15.05	38.1333
O. dillenii	invasive	-79.7022	-0.902778
O. dillenii	invasive	-80.7281	-1.35278
O. dillenii	invasive	-80.7372	-1.84333
O. dillenii	invasive	-80.6272	-1.37333
O. dillenii	invasive	-80.6518	-1.93481
O. dillenii	invasive	-74.3978	-15.7886
O. dillenii	invasive	39.0532	-5.09797
O. dillenii	invasive	35.7505	-4.19633
O. dillenii	invasive	40.1367	-3.0215
O. dillenii	invasive	37.6291	-3.85527
O. dillenii	invasive	38.188	-4.46677
O. dillenii	invasive	37.145	-2.538
O. dillenii	invasive	38.0759	-4.64233
O. dillenii	invasive	39.2211	-6.71227
O. dillenii	invasive	40.1163	-3.19367
O. dillenii	invasive	39.126	-4.57222
O. dillenii	invasive	38.4211	-4.37725
O. dillenii	invasive	39.1395	-4.75655
O. dillenii	invasive	38.3334	-4.39773
O. dillenii	invasive	35.7605	-4.10864
O. dillenii	invasive	38.5956	-5.30185
O. dillenii	invasive	33.4283	-2.63382
O. dillenii	invasive	32.477	0.064233
O. dillenii	invasive	37.5808	-3.68698
O. dillenii	invasive	33.6013	-2.35497
O. dillenii	invasive	38.5143	-5.43312
O. dillenii	invasive	38.7961	-5.19387
O. dillenii	invasive	38.9047	-6.434
O. dillenii	invasive	34.1136	-1.98337
O. dillenii	invasive	38.5165	-5.2764
O. dillenii	invasive	33.9961	-2.03688
O. dillenii	invasive	38.0067	-4.6178
O. dillenii	invasive	34.3875	-2.00923
O. dillenii	invasive	37.6926	-3.99237
O. dillenii	invasive	34.6717	-2.13017
O. dillenii	invasive	33.5261	-3.02322
O. dillenii	invasive	38.2769	-4.87743
O. dillenii	invasive	37.5298	-3.44878
O. dillenii	invasive	33.4879	-2.47267
O. dillenii	invasive	34.7253	-2.189
O. dillenii	invasive	33.4804	-2.52343
O. dillenii	invasive	34.1831	-1.93067
O. dillenii	invasive	39.2202	-3.0782
O. dillenii	invasive	33.807	-2.26953
O. dillenii	invasive	33.5738	-2.39065
O. dillenii	invasive	9.32556	37.0203
O. dillenii	invasive	85.7876	19.7837
O. dillenii	invasive	-35.174	-5.8784
O. dillenii	invasive	-90.0101	21.1688
O. dillenii	invasive	-0.76	38.49
O. dillenii	invasive	-0.12	38.92
O. dillenii	invasive	-0.38	38.44
O. dillenii	invasive	-0.61	39.56
O. dillenii	invasive	-0.51	39.48
O. dillenii	invasive	-0.79	38.32
O. dillenii	invasive	0.02	40
O. dillenii	invasive	0.05	40.05
O. dillenii	invasive	-0.44	39.08
O. dillenii	invasive	-0.58	39.67
O. dillenii	invasive	-0.4	39.58
O. dillenii	invasive	-0.46	39.59
O. dillenii	invasive	-0.3	39.6
O. dillenii	invasive	-0.82	38.24
O. dillenii	invasive	-0.46	39.03
O. dillenii	invasive	-0.2	38.81
O. dillenii	invasive	-90.3472	20.9778
O. dillenii	invasive	-87.975	19.6125
O. dillenii	invasive	-89.4528	21.3167
O. dillenii	invasive	-88.2167	21.5528
O. dillenii	invasive	2.6085	6.71373
O. dillenii	invasive	2.55752	7.00842
O. dillenii	invasive	2.74284	7.45992
O. dillenii	invasive	121.11	24.733
O. dillenii	invasive	3.8602	43.6544
O. dillenii	invasive	109.512	18.2526
O. dillenii	invasive	112.666	22.0733
O. dillenii	invasive	114.27	23.3766
O. dillenii	invasive	113.393	22.516
O. dillenii	invasive	108.174	34.3192
O. dillenii	invasive	44.6333	-23.65
O. dillenii	invasive	-97.8944	23.9275
O. dillenii	invasive	-8.0436	37.0874
O. dillenii	invasive	-0.77118	42.0189
O. dillenii	invasive	-16.3812	28.4185
O. dillenii	invasive	-6.30119	36.8287
O. dillenii	invasive	-7.14122	37.2587
O. dillenii	invasive	6.51913	43.4269
O. dillenii	invasive	-38.9667	-12.25
O. dillenii	invasive	-39.6	-10.9667
O. dillenii	invasive	149.647	-29.8422
O. dillenii	invasive	150.925	-30.5475
O. dillenii	invasive	142.727	-34.5652
O. dillenii	invasive	-73.0357	6.89134
O. dillenii	invasive	107.325	22.0104
O. dillenii	invasive	109.321	21.5337
O. dillenii	invasive	105.335	24.6812
O. ficus-indica	native	-99.227	19.8576
O. ficus-indica	native	-101.545	21.1456
O. ficus-indica	native	-101.726	21.1383
O. ficus-indica	native	-102.459	22.2625
O. ficus-indica	native	-103.534	24.2323
O. ficus-indica	native	-101.558	24.6399
O. ficus-indica	native	-98.3947	22.1658
O. ficus-indica	native	-102.65	20.95
O. ficus-indica	native	-104.221	19.4333
O. ficus-indica	native	-104.2	19.7
O. ficus-indica	native	-104.327	19.893
O. ficus-indica	native	-101.146	20.1447
O. ficus-indica	native	-101.254	21.0146
O. ficus-indica	native	-99.8565	21.4378
O. ficus-indica	native	-100.487	21.3189
O. ficus-indica	native	-99.78	21.38
O. ficus-indica	native	-100.007	21.1737
O. ficus-indica	native	-104.758	23.0834
O. ficus-indica	native	-104.193	22.6244
O. ficus-indica	native	-104.344	23.0707
O. ficus-indica	native	-104.371	23.4711
O. ficus-indica	native	-104.319	23.7003
O. ficus-indica	native	-104.315	22.6877
O. ficus-indica	native	-104.535	23.1665
O. ficus-indica	native	-104.294	23.7981
O. ficus-indica	native	-104.04	23.97
O. ficus-indica	native	-100.574	21.3082
O. ficus-indica	native	-100.112	21.4416
O. ficus-indica	native	-98.881	21.9889
O. ficus-indica	native	-101.276	20.8668
O. ficus-indica	native	-101.654	21.2654
O. ficus-indica	native	-100.463	21.2306
O. ficus-indica	native	-100.387	21.5446
O. ficus-indica	native	-100.848	21.1733
O. ficus-indica	native	-100.684	20.5447
O. ficus-indica	native	-101.381	20.7065
O. ficus-indica	native	-100.568	20.899
O. ficus-indica	native	-100.964	20.4773
O. ficus-indica	native	-101.1	21.4695
O. ficus-indica	native	-100.403	21.6089
O. ficus-indica	native	-100.939	21.0992
O. ficus-indica	native	-101.442	21.0498
O. ficus-indica	native	-101.332	20.7831
O. ficus-indica	native	-101.5	21.2268
O. ficus-indica	native	-101.328	21.2616
O. ficus-indica	native	-101.194	21.0731
O. ficus-indica	native	-101.817	20.8265
O. ficus-indica	native	-101.175	20.7521
O. ficus-indica	native	-101.552	21.2117
O. ficus-indica	native	-100.713	20.6514
O. ficus-indica	native	-100.854	19.9399
O. ficus-indica	native	-100.652	20.1623
O. ficus-indica	native	-100.156	21.3056
O. ficus-indica	native	-101.251	21.7368
O. ficus-indica	native	-101.825	20.4041
O. ficus-indica	native	-100.614	21.0319
O. ficus-indica	native	-101.079	20.6955
O. ficus-indica	native	-100.331	20.9966
O. ficus-indica	native	-101.457	21.4741
O. ficus-indica	native	-101.618	20.5297
O. ficus-indica	native	-101.31	21.0613
O. ficus-indica	native	-101.113	20.2431
O. ficus-indica	native	-101.687	21.1781
O. ficus-indica	native	-100.501	22.1405
O. ficus-indica	native	-101.766	21.2938
O. ficus-indica	native	-104.169	20.1492
O. ficus-indica	native	-104.815	20.7902
O. ficus-indica	native	-104.462	23.4775
O. ficus-indica	native	-106.887	24.9639
O. ficus-indica	native	-106.945	24.965
O. ficus-indica	native	-107.131	25.2344
O. ficus-indica	native	-107.057	25.3433
O. ficus-indica	native	-102.278	21.7203
O. ficus-indica	native	-105.359	23.33
O. ficus-indica	native	-104.508	23.3814
O. ficus-indica	native	-107.091	25.2944
O. ficus-indica	native	-102.234	21.2883
O. ficus-indica	native	-97.6106	18.1742
O. ficus-indica	native	-103.839	22.5606
O. ficus-indica	native	-103.107	23.4825
O. ficus-indica	native	-104.17	20.0964
O. ficus-indica	native	-101.797	21.4556
O. ficus-indica	native	-101.67	21.5856
O. ficus-indica	native	-102.282	21.1306
O. ficus-indica	native	-101.769	21.2108
O. ficus-indica	native	-104.327	19.6672
O. ficus-indica	native	-103.875	19.5583
O. ficus-indica	native	-102.766	22.6164
O. ficus-indica	native	-103.674	21.9731
O. ficus-indica	native	-102.775	22.275
O. ficus-indica	native	-103.531	22.39
O. ficus-indica	native	-100.838	22.8035
O. ficus-indica	native	-97.6111	18.2194
O. ficus-indica	native	-105.155	24.7998
O. ficus-indica	native	-103.418	23.9397
O. ficus-indica	native	-99.1007	20.0114
O. ficus-indica	native	-103.036	23.3511
O. ficus-indica	native	-97.3445	18.3172
O. ficus-indica	native	-97.4858	18.2781
O. ficus-indica	native	-100.915	20.4279
O. ficus-indica	native	-104.266	23.1512
O. ficus-indica	native	-102.35	22.733
O. ficus-indica	native	-100.339	21.25
O. ficus-indica	native	-97.417	18.617
O. ficus-indica	native	-103.926	22.3528
O. ficus-indica	native	-97.6753	18.4517
O. ficus-indica	native	-105.028	19.5489
O. ficus-indica	native	-101.95	22.15
O. ficus-indica	native	-104.843	19.319
O. ficus-indica	native	-105.059	19.5089
O. ficus-indica	native	-97.433	18.5
O. ficus-indica	native	-97.5077	18.2063
O. ficus-indica	native	-101.554	22.4908
O. ficus-indica	native	-101.507	22.4653
O. ficus-indica	native	-100.412	20.9717
O. ficus-indica	native	-98.8883	21.9411
O. ficus-indica	native	-99.2346	21.8722
O. ficus-indica	native	-105.765	23.5538
O. ficus-indica	native	-104.233	22.2195
O. ficus-indica	native	-99.1603	19.9467
O. ficus-indica	native	-99.1685	20.0029
O. ficus-indica	native	-102.905	21.8481
O. ficus-indica	native	-104.411	23.1818
O. ficus-indica	native	-104.85	20.75
O. ficus-indica	native	-104.151	23.464
O. ficus-indica	native	-99.3961	21.1601
O. ficus-indica	native	-102.437	21.1783
O. ficus-indica	native	-104.933	19.4667
O. ficus-indica	native	-98.8288	21.3348
O. ficus-indica	native	-100.618	20.0959
O. ficus-indica	native	-99.5758	22.45
O. ficus-indica	native	-103.621	21.9825
O. ficus-indica	native	-102.725	21.8583
O. ficus-indica	native	-102.414	22.1467
O. ficus-indica	native	-102.298	22.2578
O. ficus-indica	native	-103.896	22.4344
O. ficus-indica	native	-102.766	20.7975
O. ficus-indica	native	-102.2	21.7547
O. ficus-indica	native	-97.5283	18.7294
O. ficus-indica	native	-102.487	23.0528
O. ficus-indica	native	-104.208	19.5983
O. ficus-indica	native	-104.592	20.6625
O. ficus-indica	native	-103.862	20.0881
O. ficus-indica	native	-104.978	19.43
O. ficus-indica	native	-104.447	23.2283
O. ficus-indica	native	-97.6203	18.7408
O. ficus-indica	native	-104.325	19.525
O. ficus-indica	native	-104.019	19.6778
O. ficus-indica	native	-104.345	19.8103
O. ficus-indica	native	-104.679	19.5411
O. ficus-indica	native	-103.268	22.1133
O. ficus-indica	native	-102.633	20.9976
O. ficus-indica	native	-104.287	19.39
O. ficus-indica	native	-99.4718	21.8406
O. ficus-indica	native	-104.603	23.2303
O. ficus-indica	native	-100.696	20.0039
O. ficus-indica	native	-97.4572	19.311
O. ficus-indica	native	-97.6005	19.3085
O. ficus-indica	native	-98.3819	18.5494
O. ficus-indica	native	-105.033	19.45
O. ficus-indica	native	-100.116	21.9803
O. ficus-indica	native	-99.5888	21.3534
O. ficus-indica	native	-108.358	27.3804
O. ficus-indica	native	-103.75	23.6246
O. ficus-indica	native	-108.572	27.3299
O. ficus-indica	native	-103.854	23.7334
O. ficus-indica	native	-104.533	24.8866
O. ficus-indica	native	-104.29	24.3616
O. ficus-indica	native	-100.684	25.641
O. ficus-indica	native	-104.105	23.4463
O. ficus-indica	native	-104.367	22.7608
O. ficus-indica	native	-102.877	23.162
O. ficus-indica	native	-102.837	23.1065
O. ficus-indica	native	-100.437	22.6386
O. ficus-indica	native	-99.8876	22.2027
O. ficus-indica	native	-102.93	23.1406
O. ficus-indica	native	-105.901	24.5762
O. ficus-indica	native	-100.874	24.1096
O. ficus-indica	native	-104.334	23.9196
O. ficus-indica	native	-104.757	23.9571
O. ficus-indica	native	-101.734	21.4954
O. ficus-indica	native	-104.87	24.7217
O. ficus-indica	native	-103.53	23.6193
O. ficus-indica	native	-100.916	22.0739
O. ficus-indica	native	-103.061	23.4366
O. ficus-indica	native	-102.35	23.2944
O. ficus-indica	native	-104.091	24.7301
O. ficus-indica	native	-104.998	24.7875
O. ficus-indica	native	-103.607	24.7658
O. ficus-indica	native	-104.429	24.0441
O. ficus-indica	native	-104.261	24.405
O. ficus-indica	native	-104.651	23.9613
O. ficus-indica	native	-101.706	23.8715
O. ficus-indica	native	-101.63	23.8925
O. ficus-indica	native	-103.654	25.516
O. ficus-indica	native	-100.933	22.0315
O. ficus-indica	native	-100.913	23.6734
O. ficus-indica	native	-102.886	23.1069
O. ficus-indica	native	-104.299	24.8581
O. ficus-indica	native	-100.8	22.2166
O. ficus-indica	native	-100.13	21.1081
O. ficus-indica	native	-100.41	21.5048
O. ficus-indica	native	-100.506	21.2766
O. ficus-indica	native	-100.326	21.5381
O. ficus-indica	native	-100.195	21.2291
O. ficus-indica	native	-100.205	21.3034
O. ficus-indica	native	-100.22	21.5998
O. ficus-indica	native	-104.777	24.684
O. ficus-indica	native	-104.833	24.9642
O. ficus-indica	native	-104.972	23.9172
O. ficus-indica	native	-104.955	24.7532
O. ficus-indica	native	-104.466	22.7308
O. ficus-indica	native	-104.579	23.0742
O. ficus-indica	native	-105.114	24.7537
O. ficus-indica	native	-105.775	25.4106
O. ficus-indica	native	-105.187	24.9362
O. ficus-indica	native	-104.004	24.0101
O. ficus-indica	native	-104.371	23.7411
O. ficus-indica	native	-101.289	22.0962
O. ficus-indica	native	-100.188	21.0871
O. ficus-indica	native	-100.501	21.1865
O. ficus-indica	native	-104.808	24.5366
O. ficus-indica	native	-104.647	24.6155
O. ficus-indica	native	-101.567	23.0946
O. ficus-indica	native	-104.816	24.2756
O. ficus-indica	native	-104.626	23.8886
O. ficus-indica	native	-104.664	24.1814
O. ficus-indica	native	-105.119	24.3647
O. ficus-indica	native	-104.691	23.8747
O. ficus-indica	native	-104.578	24.1233
O. ficus-indica	native	-103.584	23.6531
O. ficus-indica	native	-103.604	24.2094
O. ficus-indica	native	-103.759	24.9017
O. ficus-indica	native	-104.601	24.7306
O. ficus-indica	native	-104.343	24.3258
O. ficus-indica	native	-104.396	23.6867
O. ficus-indica	native	-104.744	24.2828
O. ficus-indica	native	-103.845	23.7925
O. ficus-indica	native	-105.918	24.4897
O. ficus-indica	native	-103.883	24.0044
O. ficus-indica	native	-104.839	24.0061
O. ficus-indica	native	-105.787	25.2725
O. ficus-indica	native	-105.597	23.8506
O. ficus-indica	native	-104.759	25.4017
O. ficus-indica	native	-104.598	25.0747
O. ficus-indica	native	-104.793	24.9247
O. ficus-indica	native	-103.359	24.5692
O. ficus-indica	native	-105.516	25.1039
O. ficus-indica	native	-104.919	24.6647
O. ficus-indica	native	-101.933	21.3558
O. ficus-indica	native	-101.688	21.5417
O. ficus-indica	native	-101.959	22.0369
O. ficus-indica	native	-102.719	20.8725
O. ficus-indica	native	-101.616	21.7078
O. ficus-indica	native	-101.524	21.8817
O. ficus-indica	native	-101.684	22.3225
O. ficus-indica	native	-103.223	22.1706
O. ficus-indica	native	-103.686	21.6028
O. ficus-indica	native	-103.305	20.1967
O. ficus-indica	native	-101.275	20.4083
O. ficus-indica	native	-104.974	25.1057
O. ficus-indica	native	-103.212	23.1752
O. ficus-indica	native	-104.681	24.0209
O. ficus-indica	native	-104.261	23.8679
O. ficus-indica	native	-104.624	24.2101
O. ficus-indica	native	-104.26	23.7519
O. ficus-indica	native	-100.462	22.9455
O. ficus-indica	native	-102.348	22.1699
O. ficus-indica	native	-103.233	23.5338
O. ficus-indica	native	-99.9713	21.3483
O. ficus-indica	native	-104.124	23.3943
O. ficus-indica	native	-100.79	21.9
O. ficus-indica	native	-105.258	23.8465
O. ficus-indica	native	-105.216	25.0042
O. ficus-indica	native	-104.862	24.8585
O. ficus-indica	native	-103.742	24.9624
O. ficus-indica	native	-103.793	24.749
O. ficus-indica	native	-104.7	24.1112
O. ficus-indica	native	-103.687	24.87
O. ficus-indica	native	-104.435	24.2531
O. ficus-indica	native	-101.244	22.3114
O. ficus-indica	native	-103.994	24.6033
O. ficus-indica	native	-104.533	23.2217
O. ficus-indica	native	-102.247	23.4099
O. ficus-indica	native	-101.671	24.7077
O. ficus-indica	native	-104.724	24.0533
O. ficus-indica	native	-101.78	21.7182
O. ficus-indica	native	-104.807	24.5966
O. ficus-indica	native	-104.633	23.0406
O. ficus-indica	native	-100.774	22.3718
O. ficus-indica	native	-100.746	22.2129
O. ficus-indica	native	-100.864	22.2349
O. ficus-indica	native	-102.546	22.8329
O. ficus-indica	native	-103.09	23.8388
O. ficus-indica	native	-102.295	22.3442
O. ficus-indica	native	-101.518	24.7178
O. ficus-indica	native	-101.621	24.7011
O. ficus-indica	native	-102.739	24.3828
O. ficus-indica	native	-102.242	24.7489
O. ficus-indica	native	-100.75	21.552
O. ficus-indica	native	-108.5	28.5
O. ficus-indica	native	-103.292	24.6417
O. ficus-indica	native	-100.608	21.4056
O. ficus-indica	native	-102.531	22.6975
O. ficus-indica	native	-101.603	24.8458
O. ficus-indica	native	-101.713	24.5942
O. ficus-indica	native	-100.558	21.1586
O. ficus-indica	native	-103.182	21.2128
O. ficus-indica	native	-102.248	24.2769
O. ficus-indica	native	-100.607	20.5044
O. ficus-indica	native	-101.476	21.661
O. ficus-indica	native	-104.122	24.4461
O. ficus-indica	native	-104.272	23.9419
O. ficus-indica	native	-100.478	22.6837
O. ficus-indica	native	-101.888	22.8333
O. ficus-indica	native	-101.123	23.2221
O. ficus-indica	native	-100.623	22.1868
O. ficus-indica	native	-100.418	22.1113
O. ficus-indica	native	-101.433	22.0135
O. ficus-indica	native	-100.572	22.0307
O. ficus-indica	native	-101.184	23.3137
O. ficus-indica	native	-101.136	22.5968
O. ficus-indica	native	-99.9677	22.1376
O. ficus-indica	native	-100.941	22.3227
O. ficus-indica	native	-101.899	21.9495
O. ficus-indica	native	-101.592	22.8624
O. ficus-indica	native	-101.156	23.1075
O. ficus-indica	native	-101.159	22.6909
O. ficus-indica	native	-100.169	21.716
O. ficus-indica	native	-104.846	23.9456
O. ficus-indica	native	-101.117	22.2648
O. ficus-indica	native	-102.014	23.467
O. ficus-indica	native	-100.783	22.4193
O. ficus-indica	native	-103.29	25.0702
O. ficus-indica	native	-100.086	21.8134
O. ficus-indica	native	-104.536	24.4142
O. ficus-indica	native	-104.039	24.7937
O. ficus-indica	native	-101.735	22.6574
O. ficus-indica	native	-108.304	28.2685
O. ficus-indica	native	-108.542	28.4417
O. ficus-indica	native	-101.817	21.8333
O. ficus-indica	native	-101.933	21.6667
O. ficus-indica	native	-101.225	23.1858
O. ficus-indica	native	-101.229	22.0919
O. ficus-indica	native	-101.092	22.9266
O. ficus-indica	native	-100.965	23.537
O. ficus-indica	native	-100.84	23.7885
O. ficus-indica	native	-101.013	21.8527
O. ficus-indica	native	-101.077	22.2133
O. ficus-indica	native	-100.971	22.0811
O. ficus-indica	native	-101.216	21.4789
O. ficus-indica	native	-102.185	23.4505
O. ficus-indica	native	-102.779	23.1858
O. ficus-indica	native	-105.583	25.2083
O. ficus-indica	native	-101.848	21.7608
O. ficus-indica	native	-103.733	24.8333
O. ficus-indica	native	-108.533	28.1667
O. ficus-indica	native	-108.433	28.1833
O. ficus-indica	native	-106.076	28.7097
O. ficus-indica	native	-104.16	23.3156
O. ficus-indica	native	-102.196	21.9804
O. ficus-indica	native	-101.1	22.3093
O. ficus-indica	native	-103.03	21.9244
O. ficus-indica	native	-103.139	23.9053
O. ficus-indica	native	-102.235	22.5619
O. ficus-indica	native	-103.237	22.6131
O. ficus-indica	native	-104.14	23.5111
O. ficus-indica	native	-101.681	21.1186
O. ficus-indica	native	-102.883	22.3536
O. ficus-indica	native	-103.036	23.8225
O. ficus-indica	native	-102.475	22.1667
O. ficus-indica	native	-102.375	22.025
O. ficus-indica	native	-102.123	22.2228
O. ficus-indica	native	-100.989	20.9208
O. ficus-indica	native	-102.333	22.3917
O. ficus-indica	native	-101.899	21.7536
O. ficus-indica	native	-104.422	23.5836
O. ficus-indica	native	-104.056	24.0553
O. ficus-indica	native	-101.044	21.665
O. ficus-indica	native	-101.617	20.4683
O. ficus-indica	native	-101.854	20.6603
O. ficus-indica	native	-103.255	23.5767
O. ficus-indica	native	-101.535	20.4425
O. ficus-indica	native	-101.538	21.4817
O. ficus-indica	native	-100.031	21.8681
O. ficus-indica	native	-104.505	24.9997
O. ficus-indica	native	-101.999	24.6394
O. ficus-indica	native	-101.437	24.607
O. ficus-indica	native	-100.879	21.9704
O. ficus-indica	native	-102.92	23.45
O. ficus-indica	native	-101.549	21.3234
O. ficus-indica	native	-103.754	23.3845
O. ficus-indica	native	-101.284	22.5038
O. ficus-indica	native	-102.618	23.159
O. ficus-indica	native	-99.5701	21.7137
O. ficus-indica	native	-102.583	23.0932
O. ficus-indica	native	-102.704	22.6901
O. ficus-indica	native	-103.213	22.317
O. ficus-indica	native	-100.914	23.7326
O. ficus-indica	native	-101.64	22.4456
O. ficus-indica	native	-101.04	22.151
O. ficus-indica	native	-100.366	22.5328
O. ficus-indica	native	-100.317	22.5461
O. ficus-indica	native	-100.218	22.7322
O. ficus-indica	native	-100.076	23.1111
O. ficus-indica	native	-101.763	23.055
O. ficus-indica	native	-100.247	22.6414
O. ficus-indica	native	-100.463	22.5953
O. ficus-indica	native	-100.468	22.8858
O. ficus-indica	native	-100.362	23.1786
O. ficus-indica	native	-100.256	22.6969
O. ficus-indica	native	-100.401	22.8178
O. ficus-indica	native	-100.33	22.6467
O. ficus-indica	native	-101.251	23.8147
O. ficus-indica	native	-100.183	23.0261
O. ficus-indica	native	-100.161	22.5153
O. ficus-indica	native	-100.333	22.9167
O. ficus-indica	native	-100.317	22.5
O. ficus-indica	native	-101.139	23.6575
O. ficus-indica	native	-101.1	23.1167
O. ficus-indica	native	-100.248	22.573
O. ficus-indica	native	-100.229	22.838
O. ficus-indica	native	-101.79	23.79
O. ficus-indica	native	-105.64	24.83
O. ficus-indica	native	-102.557	22.7387
O. ficus-indica	native	-101.737	21.9958
O. ficus-indica	native	-100.336	21.6247
O. ficus-indica	native	-100.158	21.5493
O. ficus-indica	native	-101.144	20.2889
O. ficus-indica	native	-103.826	20.6689
O. ficus-indica	native	-101.649	21.8917
O. ficus-indica	native	-103.393	21.9412
O. ficus-indica	native	-101.583	21.867
O. ficus-indica	native	-101.278	21.537
O. ficus-indica	native	-103.767	23.7556
O. ficus-indica	native	-102.822	22.4433
O. ficus-indica	native	-101.744	21.8961
O. ficus-indica	native	-101.234	20.44
O. ficus-indica	native	-101.159	20.4694
O. ficus-indica	native	-103.567	22.77
O. ficus-indica	native	-101.86	22.28
O. ficus-indica	native	-100.86	23.6968
O. ficus-indica	native	-101.186	23.5631
O. ficus-indica	native	-100.944	22.127
O. ficus-indica	native	-100.277	20.6042
O. ficus-indica	native	-100.589	22.5929
O. ficus-indica	native	-104.744	24.0089
O. ficus-indica	native	-99.1933	20.2316
O. ficus-indica	native	-100.986	23.6889
O. ficus-indica	native	-102.245	22.7057
O. ficus-indica	native	-101.343	21.7851
O. ficus-indica	native	-100.345	20.6
O. ficus-indica	native	-100.486	20.6751
O. ficus-indica	native	-100.762	22.1678
O. ficus-indica	native	-100.926	23.2827
O. ficus-indica	native	-101.256	21.0636
O. ficus-indica	native	-100.449	21.6226
O. ficus-indica	native	-100.152	21.2567
O. ficus-indica	native	-100.272	21.1961
O. ficus-indica	native	-100.462	21.3656
O. ficus-indica	native	-100.286	21.6468
O. ficus-indica	native	-104.235	22.9419
O. ficus-indica	native	-100.088	21.2028
O. ficus-indica	native	-102.472	22.6059
O. ficus-indica	native	-100.123	20.6027
O. ficus-indica	native	-100.68	20.9093
O. ficus-indica	native	-101.051	21.2306
O. ficus-indica	native	-101	21.721
O. ficus-indica	native	-101.324	21.1433
O. ficus-indica	native	-101.137	21.0685
O. ficus-indica	native	-100.612	20.2196
O. ficus-indica	native	-101.21	21.636
O. ficus-indica	native	-100.7	20.8528
O. ficus-indica	native	-100.378	20.2304
O. ficus-indica	native	-101.047	21.0684
O. ficus-indica	native	-101.37	21.0124
O. ficus-indica	native	-100.554	20.7981
O. ficus-indica	native	-104.884	24.5797
O. ficus-indica	native	-104.687	25.1436
O. ficus-indica	native	-101.67	21.6356
O. ficus-indica	native	-103.599	19.9769
O. ficus-indica	native	-103.726	19.7508
O. ficus-indica	native	-103.206	23.6006
O. ficus-indica	native	-101.609	21.8178
O. ficus-indica	native	-103.062	21.6278
O. ficus-indica	native	-102.788	21.775
O. ficus-indica	native	-103.722	20.1742
O. ficus-indica	native	-101.242	20.3583
O. ficus-indica	native	-99.5577	20.484
O. ficus-indica	native	-98.663	19.8371
O. ficus-indica	native	-98.7485	20.1829
O. ficus-indica	native	-102.846	23.1987
O. ficus-indica	native	-100.209	22.024
O. ficus-indica	native	-100.884	21.8027
O. ficus-indica	native	-101.69	22.59
O. ficus-indica	native	-100.421	20.7053
O. ficus-indica	native	-101.348	22.7239
O. ficus-indica	native	-100.126	20.1114
O. ficus-indica	native	-101.133	22.3747
O. ficus-indica	native	-100.192	21.1655
O. ficus-indica	native	-99.3642	20.3574
O. ficus-indica	native	-100.875	22.1029
O. ficus-indica	native	-101.202	21.0109
O. ficus-indica	native	-103.834	21.841
O. ficus-indica	native	-102.607	22.7762
O. ficus-indica	native	-103.344	21.6143
O. ficus-indica	native	-98.7555	20.0589
O. ficus-indica	native	-101.875	21.9895
O. ficus-indica	native	-102.689	21.805
O. ficus-indica	native	-101.539	22.0607
O. ficus-indica	native	-100.565	20.7453
O. ficus-indica	native	-98.7239	20.6626
O. ficus-indica	native	-100.479	21.1362
O. ficus-indica	native	-104.081	23.5797
O. ficus-indica	native	-98.933	20.283
O. ficus-indica	native	-100.875	21.5072
O. ficus-indica	native	-99.0681	20.5442
O. ficus-indica	native	-101.193	21.148
O. ficus-indica	native	-98.5069	20.2569
O. ficus-indica	native	-101.5	21.05
O. ficus-indica	native	-100.31	21.045
O. ficus-indica	native	-100.383	21.0217
O. ficus-indica	native	-101.534	21.7773
O. ficus-indica	native	-100.29	21.117
O. ficus-indica	native	-99.2192	20.4822
O. ficus-indica	native	-99.0292	20.1625
O. ficus-indica	native	-98.6425	20.0064
O. ficus-indica	native	-98.4554	20.2523
O. ficus-indica	native	-98.8047	20.5768
O. ficus-indica	native	-99.3692	20.5372
O. ficus-indica	native	-98.81	20.134
O. ficus-indica	native	-100.42	20.91
O. ficus-indica	native	-100.645	20.2953
O. ficus-indica	native	-100.573	20.9508
O. ficus-indica	native	-100.443	21.007
O. ficus-indica	native	-101.099	21.5778
O. ficus-indica	native	-100.51	21.44
O. ficus-indica	native	-100.725	21.0583
O. ficus-indica	native	-100.404	21.2733
O. ficus-indica	native	-100.527	20.873
O. ficus-indica	native	-103.894	21.9183
O. ficus-indica	native	-100.702	19.9568
O. ficus-indica	native	-101.021	21.9425
O. ficus-indica	native	-101.686	22.8976
O. ficus-indica	native	-100.786	22.1115
O. ficus-indica	native	-100.635	22.7675
O. ficus-indica	native	-100.825	22.1736
O. ficus-indica	native	-101.76	22.7707
O. ficus-indica	native	-100.948	21.9513
O. ficus-indica	native	-100.74	21.6144
O. ficus-indica	native	-100.644	21.7805
O. ficus-indica	native	-101.06	21.9849
O. ficus-indica	native	-101.857	21.9096
O. ficus-indica	native	-101.425	23.5294
O. ficus-indica	native	-98.6628	20.286
O. ficus-indica	native	-98.7041	19.8694
O. ficus-indica	native	-98.9802	19.8407
O. ficus-indica	native	-99.3982	20.2355
O. ficus-indica	native	-99.1576	20.1207
O. ficus-indica	native	-98.8494	20.1806
O. ficus-indica	native	-101.012	22.1076
O. ficus-indica	native	-98.6699	20.4971
O. ficus-indica	native	-101.097	22.0823
O. ficus-indica	native	-102.121	21.9469
O. ficus-indica	native	-102.215	21.6517
O. ficus-indica	native	-100.648	20.4083
O. ficus-indica	native	-100.658	20.725
O. ficus-indica	native	-101.19	20.5331
O. ficus-indica	native	-100.781	23.5289
O. ficus-indica	native	-101.444	22.0662
O. ficus-indica	native	-99.0864	20.1012
O. ficus-indica	native	-101.023	22.3625
O. ficus-indica	native	-102.316	21.9163
O. ficus-indica	native	-98.6939	20.1288
O. ficus-indica	native	-100.443	20.5507
O. ficus-indica	native	-99.6943	20.5999
O. ficus-indica	native	-100.312	20.5083
O. ficus-indica	native	-98.7041	19.9787
O. ficus-indica	native	-99.9622	20.7157
O. ficus-indica	native	-99.8492	20.5106
O. ficus-indica	native	-98.3428	20.3701
O. ficus-indica	native	-100.873	20.9406
O. ficus-indica	native	-99.4466	20.032
O. ficus-indica	native	-99.8215	20.6039
O. ficus-indica	native	-98.3939	19.6888
O. ficus-indica	native	-100.536	25.2562
O. ficus-indica	native	-98.7049	20.5999
O. ficus-indica	native	-99.9125	21.1285
O. ficus-indica	native	-99.72	20.83
O. ficus-indica	native	-100.903	21.1953
O. ficus-indica	native	-102.29	21.7892
O. ficus-indica	native	-100.439	20.6407
O. ficus-indica	native	-102.191	22.6956
O. ficus-indica	native	-101.983	22.5416
O. ficus-indica	native	-102.067	22.6802
O. ficus-indica	native	-100.795	23.6384
O. ficus-indica	native	-99.2111	20.5596
O. ficus-indica	native	-101.453	22.6023
O. ficus-indica	native	-102.21	22.1894
O. ficus-indica	native	-99.7443	20.741
O. ficus-indica	native	-102.452	22.4819
O. ficus-indica	native	-103.105	22.4733
O. ficus-indica	native	-102.546	22.7853
O. ficus-indica	native	-98.5682	19.8308
O. ficus-indica	native	-99.6506	20.1848
O. ficus-indica	native	-98.7728	19.9683
O. ficus-indica	native	-98.7894	19.875
O. ficus-indica	native	-98.7509	20.1118
O. ficus-indica	native	-98.9417	19.9583
O. ficus-indica	native	-98.7083	19.9167
O. ficus-indica	native	-98.5164	19.8181
O. ficus-indica	native	-99.3258	19.99
O. ficus-indica	native	-98.8683	19.9911
O. ficus-indica	native	-99.395	20.1317
O. ficus-indica	native	-101.951	22.2767
O. ficus-indica	native	-102.34	22.0864
O. ficus-indica	native	-98.8074	20.2678
O. ficus-indica	native	-102.295	22.1356
O. ficus-indica	native	-99.4617	20.8408
O. ficus-indica	native	-103.068	20.6222
O. ficus-indica	native	-103.089	21.4694
O. ficus-indica	native	-100.949	21.4089
O. ficus-indica	native	-104.625	23.8189
O. ficus-indica	native	-102.22	21.8562
O. ficus-indica	native	-99.6905	20.7107
O. ficus-indica	native	-100.095	21.0445
O. ficus-indica	native	-101.319	21.8988
O. ficus-indica	native	-100.713	22.1277
O. ficus-indica	native	-101.074	22.4272
O. ficus-indica	native	-100.575	21.933
O. ficus-indica	native	-100.663	21.3642
O. ficus-indica	native	-101.531	22.8458
O. ficus-indica	native	-102.034	21.3135
O. ficus-indica	native	-101.72	22.1876
O. ficus-indica	native	-99.133	20.069
O. ficus-indica	native	-101.504	21.7193
O. ficus-indica	native	-100.78	23.8355
O. ficus-indica	native	-101.644	22.5075
O. ficus-indica	native	-98.6806	20.4431
O. ficus-indica	native	-105.475	25.2
O. ficus-indica	native	-99.3248	20.4404
O. ficus-indica	native	-99.3485	20.4013
O. ficus-indica	native	-98.6961	20.0722
O. ficus-indica	native	-98.8917	20.125
O. ficus-indica	native	-99.3417	19.9083
O. ficus-indica	native	-101.581	23.4872
O. ficus-indica	native	-100.475	22.8361
O. ficus-indica	native	-100.121	23.7306
O. ficus-indica	native	-100.5	23.3439
O. ficus-indica	native	-99.72	20.3
O. ficus-indica	native	-100.638	21.8358
O. ficus-indica	native	-100.694	22.0009
O. ficus-indica	native	-100.801	21.9849
O. ficus-indica	native	-101.665	21.7222
O. ficus-indica	native	-100.731	20.9197
O. ficus-indica	native	-99	20.5
O. ficus-indica	native	-100.237	20.7662
O. ficus-indica	native	-100.944	21.1458
O. ficus-indica	native	-100.143	19.2017
O. ficus-indica	native	-101.326	19.7191
O. ficus-indica	native	-103.027	20.3564
O. ficus-indica	native	-96.8705	17.0464
O. ficus-indica	native	-100.955	21.46
O. ficus-indica	native	-101.611	19.5411
O. ficus-indica	native	-100.875	20.0181
O. ficus-indica	native	-98.1168	19.0085
O. ficus-indica	native	-98.8975	19.3478
O. ficus-indica	native	-103.26	20.3123
O. ficus-indica	native	-101.219	19.6786
O. ficus-indica	native	-99.3677	17.7854
O. ficus-indica	native	-98.3496	18.8548
O. ficus-indica	native	-98.2744	18.8593
O. ficus-indica	native	-96.4546	16.9482
O. ficus-indica	native	-98.8656	19.475
O. ficus-indica	native	-97.2	17.86
O. ficus-indica	native	-102.282	20.6384
O. ficus-indica	native	-99.198	19.9034
O. ficus-indica	native	-101.132	20.8882
O. ficus-indica	native	-100.524	19.6164
O. ficus-indica	native	-96.5195	17.0102
O. ficus-indica	native	-97.5358	17.7219
O. ficus-indica	native	-101.183	19.7243
O. ficus-indica	native	-97.9804	18.8423
O. ficus-indica	native	-96.768	17.0413
O. ficus-indica	native	-102.718	21.7445
O. ficus-indica	native	-96.6279	17.0194
O. ficus-indica	native	-100.235	22.3002
O. ficus-indica	native	-101.874	20.5301
O. ficus-indica	native	-101.391	19.5628
O. ficus-indica	native	-101.101	19.6336
O. ficus-indica	native	-101.274	19.6438
O. ficus-indica	native	-97.3604	17.5894
O. ficus-indica	native	-99.7734	21.3024
O. ficus-indica	native	-100.386	21.3519
O. ficus-indica	native	-100.233	21.3525
O. ficus-indica	native	-99.8922	21.2053
O. ficus-indica	native	-100.17	21.6
O. ficus-indica	native	-100.43	21.316
O. ficus-indica	native	-100.12	21.49
O. ficus-indica	native	-100.056	21.4945
O. ficus-indica	native	-100.073	21.1288
O. ficus-indica	native	-100.277	21.3107
O. ficus-indica	native	-100.196	21.47
O. ficus-indica	native	-99.7531	21.2417
O. ficus-indica	native	-96.8753	17.8842
O. ficus-indica	native	-96.47	17.27
O. ficus-indica	native	-98.0226	17.6793
O. ficus-indica	native	-97.839	17.1568
O. ficus-indica	native	-100.261	20.6762
O. ficus-indica	native	-97.2477	18.7604
O. ficus-indica	native	-97.0961	17.6483
O. ficus-indica	native	-99.2682	19.5227
O. ficus-indica	native	-97.1434	17.6475
O. ficus-indica	native	-97.4218	18.4196
O. ficus-indica	native	-97.4461	18.3341
O. ficus-indica	native	-101.329	20.7199
O. ficus-indica	native	-100.741	20.2928
O. ficus-indica	native	-102.147	21.3333
O. ficus-indica	native	-101.415	20.4703
O. ficus-indica	native	-100.693	20.1856
O. ficus-indica	native	-101.151	20.0894
O. ficus-indica	native	-100.762	20.8252
O. ficus-indica	native	-101.896	21.0255
O. ficus-indica	native	-100.779	20.9055
O. ficus-indica	native	-100.594	20.051
O. ficus-indica	native	-101.698	20.6043
O. ficus-indica	native	-101.443	21.1583
O. ficus-indica	native	-100.6	19.991
O. ficus-indica	native	-100.881	20.3956
O. ficus-indica	native	-100.972	19.9701
O. ficus-indica	native	-100.726	20.0445
O. ficus-indica	native	-100.623	20.816
O. ficus-indica	native	-100.753	19.9989
O. ficus-indica	native	-100.639	20.0293
O. ficus-indica	native	-101.724	20.4314
O. ficus-indica	native	-100.958	20.3593
O. ficus-indica	native	-100.87	20.7164
O. ficus-indica	native	-101.763	20.5541
O. ficus-indica	native	-102.02	20.5042
O. ficus-indica	native	-100.62	20.7591
O. ficus-indica	native	-102.079	20.7934
O. ficus-indica	native	-101.548	21.0459
O. ficus-indica	native	-101.297	20.1043
O. ficus-indica	native	-100.773	20.74
O. ficus-indica	native	-100.685	20.0724
O. ficus-indica	native	-101.746	20.476
O. ficus-indica	native	-102.614	20.7262
O. ficus-indica	native	-100.828	20.5816
O. ficus-indica	native	-101.703	21.2345
O. ficus-indica	native	-101.486	21.0957
O. ficus-indica	native	-101.652	19.5755
O. ficus-indica	native	-101.379	20.9669
O. ficus-indica	native	-102.8	20.9081
O. ficus-indica	native	-101.62	21.5392
O. ficus-indica	native	-102.126	20.6119
O. ficus-indica	native	-104.108	19.3925
O. ficus-indica	native	-103.139	20.0056
O. ficus-indica	native	-103.429	20.2833
O. ficus-indica	native	-103.664	20.7792
O. ficus-indica	native	-98.1781	17.9786
O. ficus-indica	native	-103.272	22.0672
O. ficus-indica	native	-104.284	19.8494
O. ficus-indica	native	-103.514	19.9836
O. ficus-indica	native	-101.752	21.5431
O. ficus-indica	native	-103.502	20.7214
O. ficus-indica	native	-97.57	17.27
O. ficus-indica	native	-102.688	20.9222
O. ficus-indica	native	-103.234	20.0453
O. ficus-indica	native	-103.262	20.8353
O. ficus-indica	native	-104.03	20.5817
O. ficus-indica	native	-103.898	20.2958
O. ficus-indica	native	-103.461	20.7861
O. ficus-indica	native	-101.987	21.3297
O. ficus-indica	native	-103.381	21.0278
O. ficus-indica	native	-98.3756	24.0564
O. ficus-indica	native	-101.966	21.6256
O. ficus-indica	native	-102.535	20.7419
O. ficus-indica	native	-103.89	20.4128
O. ficus-indica	native	-103.601	19.8794
O. ficus-indica	native	-103.391	20.4164
O. ficus-indica	native	-102.981	20.6944
O. ficus-indica	native	-102.279	20.6911
O. ficus-indica	native	-101.259	20.2953
O. ficus-indica	native	-98.0722	19.0417
O. ficus-indica	native	-103.192	20.5156
O. ficus-indica	native	-100.325	25.7615
O. ficus-indica	native	-101.139	19.6984
O. ficus-indica	native	-101.447	19.8008
O. ficus-indica	native	-100.614	22.06
O. ficus-indica	native	-99.4003	20.8508
O. ficus-indica	native	-100.438	22.5341
O. ficus-indica	native	-102.446	21.8916
O. ficus-indica	native	-102.498	21.8711
O. ficus-indica	native	-97.1572	18.2359
O. ficus-indica	native	-97.0579	18.0231
O. ficus-indica	native	-99.8536	21.0961
O. ficus-indica	native	-100.002	21.2776
O. ficus-indica	native	-96.7	17.06
O. ficus-indica	native	-99.5911	21.1941
O. ficus-indica	native	-97.6897	17.2458
O. ficus-indica	native	-100.146	20.4317
O. ficus-indica	native	-96.5798	15.6702
O. ficus-indica	native	-99.4774	17.5459
O. ficus-indica	native	-101.362	19.4854
O. ficus-indica	native	-99.6849	20.3804
O. ficus-indica	native	-101.1	19.7412
O. ficus-indica	native	-99.6132	21.0404
O. ficus-indica	native	-97.3231	17.7228
O. ficus-indica	native	-98.2948	18.9132
O. ficus-indica	native	-99.0556	19.5916
O. ficus-indica	native	-97.3405	17.8224
O. ficus-indica	native	-98.2734	18.9907
O. ficus-indica	native	-97.3741	19.2428
O. ficus-indica	native	-99.9363	20.7703
O. ficus-indica	native	-103.007	19.9864
O. ficus-indica	native	-99.2583	19.6372
O. ficus-indica	native	-99.232	18.8753
O. ficus-indica	native	-99.9066	20.64
O. ficus-indica	native	-100.888	19.7595
O. ficus-indica	native	-98.3398	19.2441
O. ficus-indica	native	-99.8333	20.6891
O. ficus-indica	native	-99.914	20.4978
O. ficus-indica	native	-98.8504	20.3613
O. ficus-indica	native	-97.1332	17.4029
O. ficus-indica	native	-96.0113	15.8039
O. ficus-indica	native	-100.997	21.0782
O. ficus-indica	native	-102.398	22.2304
O. ficus-indica	native	-98.9796	20.4144
O. ficus-indica	native	-96.8247	17.1032
O. ficus-indica	native	-97.7758	17.8096
O. ficus-indica	native	-100.847	20.0552
O. ficus-indica	native	-98.5872	20.2751
O. ficus-indica	native	-98.2008	20.4014
O. ficus-indica	native	-97.9624	18.9835
O. ficus-indica	native	-98.4376	19.0401
O. ficus-indica	native	-97.6111	17.4
O. ficus-indica	native	-97.3105	17.2603
O. ficus-indica	native	-99.3761	20.6943
O. ficus-indica	native	-97.1521	17.7164
O. ficus-indica	native	-97.0276	17.4298
O. ficus-indica	native	-97.2231	17.1608
O. ficus-indica	native	-97.8667	17.3167
O. ficus-indica	native	-97.0517	17.5416
O. ficus-indica	native	-97.1836	17.2027
O. ficus-indica	native	-97.3299	17.5494
O. ficus-indica	native	-97.9333	17.7333
O. ficus-indica	native	-99.5333	17.6986
O. ficus-indica	native	-99.575	20.1806
O. ficus-indica	native	-97.0613	17.4744
O. ficus-indica	native	-96.9334	17.9169
O. ficus-indica	native	-99.2803	23.4372
O. ficus-indica	native	-97.367	18.467
O. ficus-indica	native	-97.5463	18.2489
O. ficus-indica	native	-100.57	20.6219
O. ficus-indica	native	-97.0076	17.6933
O. ficus-indica	native	-101.846	20.2606
O. ficus-indica	native	-100.866	20.1117
O. ficus-indica	native	-101.475	20.3772
O. ficus-indica	native	-101.204	20.4042
O. ficus-indica	native	-100.866	20.2914
O. ficus-indica	native	-97.4182	17.6905
O. ficus-indica	native	-100.829	20.83
O. ficus-indica	native	-99.8233	21.18
O. ficus-indica	native	-96.9567	17.8191
O. ficus-indica	native	-97.4088	17.5881
O. ficus-indica	native	-97.6661	17.3582
O. ficus-indica	native	-98.764	20.6033
O. ficus-indica	native	-97.1682	17.4657
O. ficus-indica	native	-97.3252	17.4175
O. ficus-indica	native	-97.2522	17.3062
O. ficus-indica	native	-97.4707	17.5008
O. ficus-indica	native	-97.3351	17.3694
O. ficus-indica	native	-97.6172	17.686
O. ficus-indica	native	-102.029	20.4044
O. ficus-indica	native	-100.03	21.3297
O. ficus-indica	native	-100.787	20.9508
O. ficus-indica	native	-98.8058	20.6589
O. ficus-indica	native	-97.8103	18.2859
O. ficus-indica	native	-99.5217	23.2606
O. ficus-indica	native	-99.6203	23.3778
O. ficus-indica	native	-97.95	17.45
O. ficus-indica	native	-101.109	20.5989
O. ficus-indica	native	-102.016	20.7761
O. ficus-indica	native	-101.119	21.1269
O. ficus-indica	native	-100.062	23.3119
O. ficus-indica	native	-100.5	20.0167
O. ficus-indica	native	-101.968	20.5267
O. ficus-indica	native	-100.249	21.064
O. ficus-indica	native	-101.07	20.891
O. ficus-indica	native	-96.9514	17.7589
O. ficus-indica	native	-102.821	21.0058
O. ficus-indica	native	-98.2567	19.4503
O. ficus-indica	native	-100.007	20.6605
O. ficus-indica	native	-100.406	20.4931
O. ficus-indica	native	-101.211	19.6233
O. ficus-indica	native	-98.3071	19.361
O. ficus-indica	native	-100.887	20.2054
O. ficus-indica	native	-98.2108	19.392
O. ficus-indica	native	-98.0278	19.478
O. ficus-indica	native	-99.1409	18.7088
O. ficus-indica	native	-100.195	20.3707
O. ficus-indica	native	-100.609	22.3018
O. ficus-indica	native	-100.428	19.8392
O. ficus-indica	native	-100.223	22.9132
O. ficus-indica	native	-100.367	22.3436
O. ficus-indica	native	-100.535	22.0987
O. ficus-indica	native	-100.363	22.6831
O. ficus-indica	native	-99.9225	20.3266
O. ficus-indica	native	-99.9901	20.2991
O. ficus-indica	native	-100.079	21.6858
O. ficus-indica	native	-101.247	19.7997
O. ficus-indica	native	-101.339	19.8281
O. ficus-indica	native	-96.6606	16.2909
O. ficus-indica	native	-102.372	21.7496
O. ficus-indica	native	-101.27	19.5957
O. ficus-indica	native	-99.1532	19.8742
O. ficus-indica	native	-100.109	20.6652
O. ficus-indica	native	-100.298	20.3343
O. ficus-indica	native	-100.501	20.7813
O. ficus-indica	native	-96.5945	17.0755
O. ficus-indica	native	-99.8313	21.3167
O. ficus-indica	native	-96.8989	17.1601
O. ficus-indica	native	-98.5945	20.1968
O. ficus-indica	native	-101.835	21.3581
O. ficus-indica	native	-98.0252	17.6024
O. ficus-indica	native	-102.506	20.4655
O. ficus-indica	native	-102.989	21.1081
O. ficus-indica	native	-101.245	19.8723
O. ficus-indica	native	-101.707	19.8059
O. ficus-indica	native	-97.6207	17.0467
O. ficus-indica	native	-102.89	21.1757
O. ficus-indica	native	-101.012	21.7833
O. ficus-indica	native	-102.141	21.5829
O. ficus-indica	native	-98.3235	18.9521
O. ficus-indica	native	-98.2255	19.2939
O. ficus-indica	native	-98.1753	19.0021
O. ficus-indica	native	-98.3656	19.0993
O. ficus-indica	native	-100.362	20.649
O. ficus-indica	native	-100.992	20.3281
O. ficus-indica	native	-99.0977	19.5224
O. ficus-indica	native	-102.829	21.2098
O. ficus-indica	native	-99.8004	20.1738
O. ficus-indica	native	-102.258	21.9218
O. ficus-indica	native	-101.065	21.1817
O. ficus-indica	native	-100.786	21
O. ficus-indica	native	-100.1	20.3926
O. ficus-indica	native	-103.666	22.1997
O. ficus-indica	native	-98.6462	18.816
O. ficus-indica	native	-101.021	21.1366
O. ficus-indica	native	-102.782	20.8474
O. ficus-indica	native	-101.142	19.9694
O. ficus-indica	native	-102.854	21.1078
O. ficus-indica	native	-99.2739	19.7525
O. ficus-indica	native	-101.394	19.6739
O. ficus-indica	native	-102.302	22.0517
O. ficus-indica	native	-98.5767	18.8766
O. ficus-indica	native	-99.9451	20.5416
O. ficus-indica	native	-102.974	21.2214
O. ficus-indica	native	-100.049	20.7951
O. ficus-indica	native	-100.339	20.6989
O. ficus-indica	native	-100.502	19.9571
O. ficus-indica	native	-99.1506	20.686
O. ficus-indica	native	-98.8647	20.6839
O. ficus-indica	native	-96.5169	17.056
O. ficus-indica	native	-101.197	19.5698
O. ficus-indica	native	-96.9498	17.5855
O. ficus-indica	native	-99.6776	21.5433
O. ficus-indica	native	-100.046	20.3777
O. ficus-indica	native	-96.7801	16.9945
O. ficus-indica	native	-100.773	19.9147
O. ficus-indica	native	-102.992	21.1663
O. ficus-indica	native	-100.313	20.6489
O. ficus-indica	native	-99.1319	19.7553
O. ficus-indica	native	-100.391	19.5056
O. ficus-indica	native	-101.642	20.043
O. ficus-indica	native	-98.4243	18.5739
O. ficus-indica	native	-97.9974	19.3971
O. ficus-indica	native	-102.807	21.8833
O. ficus-indica	native	-100.456	18.7626
O. ficus-indica	native	-98.0168	18.9589
O. ficus-indica	native	-96.7129	17.1097
O. ficus-indica	native	-99.9167	20.5833
O. ficus-indica	native	-99.25	21.25
O. ficus-indica	native	-98.5605	20.2351
O. ficus-indica	native	-99.2204	20.0156
O. ficus-indica	native	-103.588	20.7033
O. ficus-indica	native	-99.3639	20.0361
O. ficus-indica	native	-102.75	20.6878
O. ficus-indica	native	-102.284	21.9778
O. ficus-indica	native	-101.276	20.9179
[truncated: 12,044 more rows]

## Sheet: Table S2
Table S2. Environmental variables considered in this study.
Abbreviation	Description	Unit
bio01	Annual Mean Temperature	℃
bio02	Mean Diurnal Range (Mean of monthly (max temp-min temp))	℃
bio03	Isothermality (bio2/bio7) (* 100)	–
bio04	Temperature Seasonality (standard deviation *100)	–
bio05	Max Temperature of Warmest Month	℃
bio06	Min Temperature of Coldest Month	℃
bio07	Temperature Annual Range (bio5-bio6)	℃
bio08	Mean Temperature of Wettest Quarter	℃
bio09	Mean Temperature of Driest Quarter	℃
bio10	Mean Temperature of Warmest Quarter	℃
bio11	Mean Temperature of Coldest Quarter	℃
bio12	Annual Precipitation	mm
bio13	Precipitation of Wettest Month	mm
bio14	Precipitation of Driest Month	mm
bio15	Precipitation Seasonality (Coefficient of Variation)	–
bio16	Precipitation of Wettest Quarter	mm
bio17	Precipitation of Driest Quarter	mm
bio18	Precipitation of Warmest Quarter	mm
bio19	Precipitation of Coldest Quarter	mm
srad01	January solar radiation	kJ m-2 day-1
srad02	February solar radiation	kJ m-2 day-1
srad03	March solar radiation	kJ m-2 day-1
srad04	April solar radiation	kJ m-2 day-1
srad05	May solar radiation	kJ m-2 day-1
srad06	June solar radiation	kJ m-2 day-1
srad07	July solar radiation	kJ m-2 day-1
srad08	August solar radiation	kJ m-2 day-1
srad09	September solar radiation	kJ m-2 day-1
srad10	October solar radiation	kJ m-2 day-1
srad11	November solar radiation	kJ m-2 day-1
srad12	December solar radiation	kJ m-2 day-1
sq1	Nutrient availability	–
sq2	Nutrient retention capacity	–
sq3	Rooting conditions	–
sq4	Oxygen availability to roots	–
sq5	Excess salts.	–
sq6	Toxicity	–
sq7	Workability (constraining field management)	–
Note. The variables being used in the model are marked bold.

## Sheet: Table S3
Table S3. Performance evaluation of ten modeling algorithms for four Opuntia species under native and global datasets. Model performance was assessed using the area under the receiver operating characteristic curve (AUC), the true skill statistic (TSS), and Cohen's Kappa. Values are presented as mean ± SD from five-fold cross-validation. N (presences) and N (pseudo-absences) indicate the number o…
Species	Dataset	Model	AUC_mean	AUC_sd	TSS_mean	TSS_sd	KAPPA_mean	KAPPA_sd
O. humifusa	native	RF	0.95	0.003	0.706	0.043	0.632	0.029
O. humifusa	native	GAM	0.888	0.004	0.693	0.012	0.504	0.012
O. humifusa	native	SRE	0.7	0.017	0.401	0.033	0.403	0.03
O. humifusa	native	FDA	0.885	0.004	0.679	0.009	0.49	0.008
O. humifusa	native	MAXNET	0.937	0.003	0.784	0.007	0.624	0.008
O. humifusa	native	CTA	0.888	0.008	0.769	0.014	0.59	0.012
O. humifusa	native	GBM	0.931	0.005	0.78	0.009	0.618	0.01
O. humifusa	native	GLM	0.929	0.003	0.782	0.01	0.616	0.011
O. humifusa	native	MARS	0.93	0.003	0.786	0.016	0.616	0.011
O. humifusa	native	ANN	0.625	NA	0.25	NA	0.11	NA
O. humifusa	global	RF	0.989	0.002	0.912	0.009	0.908	0.008
O. humifusa	global	GAM	0.842	0.007	0.571	0.009	0.505	0.019
O. humifusa	global	SRE	0.744	0.005	0.489	0.011	0.528	0.012
O. humifusa	global	FDA	0.843	0.007	0.551	0.012	0.501	0.014
O. humifusa	global	MAXNET	0.981	0.001	0.867	0.006	0.85	0.008
O. humifusa	global	CTA	0.931	0.014	0.831	0.01	0.83	0.012
O. humifusa	global	GBM	0.98	0.001	0.866	0.006	0.849	0.005
O. humifusa	global	GLM	0.981	0.001	0.885	0.008	0.855	0.009
O. humifusa	global	MARS	0.976	0.001	0.87	0.006	0.85	0.002
O. humifusa	global	ANN	NA	NA	NA	NA	NA	NA
O. dillenii	native	RF	0.975	0.016	0.498	0.13	0.539	0.11
O. dillenii	native	GAM	0.97	0.004	0.86	0.044	0.433	0.039
O. dillenii	native	SRE	0.752	0.042	0.504	0.085	0.4	0.036
O. dillenii	native	FDA	0.969	0.005	0.888	0.041	0.423	0.078
O. dillenii	native	MAXNET	0.981	0.005	0.881	0.027	0.533	0.042
O. dillenii	native	CTA	0.923	0.023	0.827	0.041	0.401	0.024
O. dillenii	native	GBM	0.964	0.008	0.807	0.094	0.415	0.059
O. dillenii	native	GLM	0.972	0.003	0.868	0.04	0.446	0.056
O. dillenii	native	MARS	0.968	0.004	0.854	0.026	0.424	0.041
O. dillenii	native	ANN	0.59	NA	0.18	NA	0.011	NA
O. dillenii	global	RF	0.978	0.004	0.786	0.012	0.8	0.021
O. dillenii	global	GAM	0.898	0.011	0.667	0.022	0.501	0.034
O. dillenii	global	ANN	0.68	0.255	0.346	0.488	0.227	0.321
O. dillenii	global	SRE	0.719	0.016	0.439	0.031	0.466	0.03
O. dillenii	global	FDA	0.89	0.015	0.619	0.037	0.491	0.036
O. dillenii	global	MAXNET	0.963	0.006	0.799	0.024	0.722	0.028
O. dillenii	global	CTA	0.922	0.007	0.751	0.021	0.635	0.008
O. dillenii	global	GBM	0.957	0.006	0.768	0.015	0.682	0.02
O. dillenii	global	GLM	0.952	0.008	0.776	0.021	0.654	0.029
O. dillenii	global	MARS	0.955	0.009	0.768	0.027	0.687	0.027
O. monacantha	native	RF	0.996	0.002	0.819	0.055	0.824	0.047
O. monacantha	native	GAM	0.969	0.01	0.829	0.068	0.427	0.067
O. monacantha	native	SRE	0.748	0.024	0.495	0.047	0.605	0.045
O. monacantha	native	FDA	0.954	0.013	0.823	0.044	0.353	0.058
O. monacantha	native	MAXNET	0.995	0.003	0.928	0.037	0.789	0.061
O. monacantha	native	CTA	0.968	0.011	0.937	0.026	0.636	0.043
O. monacantha	native	GBM	0.994	0.002	0.945	0.019	0.792	0.037
O. monacantha	native	GLM	0.995	0.001	0.927	0.047	0.765	0.027
O. monacantha	native	MARS	0.993	0.002	0.949	0.025	0.723	0.051
O. monacantha	native	ANN	0.686	NA	0.371	NA	0.03	NA
O. monacantha	global	RF	0.981	0.002	0.828	0.029	0.816	0.025
O. monacantha	global	GAM	0.879	0.004	0.633	0.007	0.489	0.019
O. monacantha	global	ANN	0.669	0.09	0.339	0.18	0.179	0.138
O. monacantha	global	SRE	0.72	0.013	0.439	0.026	0.479	0.026
O. monacantha	global	FDA	0.879	0.007	0.644	0.025	0.499	0.03
O. monacantha	global	MAXNET	0.968	0.003	0.836	0.005	0.762	0.024
O. monacantha	global	CTA	0.931	0.011	0.801	0.029	0.674	0.028
O. monacantha	global	GBM	0.964	0.003	0.806	0.009	0.733	0.023
O. monacantha	global	GLM	0.961	0.004	0.817	0.008	0.727	0.009
O. monacantha	global	MARS	0.956	0.006	0.807	0.012	0.713	0.021
O. ficusindica	native	RF	0.917	0.005	0.671	0.013	0.609	0.016
O. ficusindica	native	GAM	0.859	0.007	0.599	0.01	0.468	0.013
O. ficusindica	native	ANN	NA	NA	NA	NA	NA	NA
O. ficusindica	native	SRE	0.678	0.015	0.355	0.031	0.334	0.028
O. ficusindica	native	FDA	0.85	0.007	0.591	0.012	0.455	0.012
O. ficusindica	native	MAXNET	0.907	0.004	0.683	0.012	0.563	0.016
O. ficusindica	native	CTA	0.824	0.005	0.611	0.017	0.469	0.017
O. ficusindica	native	GBM	0.896	0.004	0.638	0.026	0.556	0.009
O. ficusindica	native	GLM	0.885	0.002	0.65	0.019	0.524	0.016
O. ficusindica	native	MARS	0.898	0.003	0.666	0.015	0.561	0.021
O. ficusindica	global	RF	0.979	0.003	0.872	0.007	0.874	0.007
O. ficusindica	global	GAM	0.886	0.007	0.667	0.013	0.69	0.015
O. ficusindica	global	ANN	0.639	0.01	0.279	0.021	0.332	0.022
O. ficusindica	global	SRE	0.724	0.005	0.449	0.01	0.209	0.01
O. ficusindica	global	FDA	0.879	0.008	0.669	0.011	0.694	0.01
O. ficusindica	global	MAXNET	0.963	0.004	0.8	0.013	0.806	0.007
O. ficusindica	global	CTA	0.912	0.011	0.759	0.02	0.75	0.019
O. ficusindica	global	GBM	0.959	0.004	0.791	0.012	0.79	0.012
O. ficusindica	global	GLM	0.96	0.005	0.801	0.01	0.809	0.011
O. ficusindica	global	MARS	0.957	0.005	0.788	0.014	0.796	0.008

## Sheet: Table S4
Table S4. Loadings of eleven environmental variables on the first two principal component axes (PC1 and PC2) derived from PCA performed on the global background environmental space. Length represents the Euclidean distance of each variable vector in PC1–PC2 space.
Variable	PC1	PC2	Length
sq1	-0.31998	0.573581	0.656797
sq3	-0.24157	0.727935	0.766972
sq4	-0.293289	0.676719	0.737541
bio13	-0.0300117	-0.474408	0.475356
bio19	-0.276032	-0.416479	0.499648
bio2	0.552055	0.340815	0.648784
bio5	0.854268	-0.0293832	0.854773
bio8	0.585275	-0.178165	0.611793
bio9	0.652904	-0.0744119	0.657131
srad04	0.700785	0.241676	0.741287
srad09	0.791601	0.314686	0.851856
